# Supplementary material for: Spatially resolved osteoblast-traced transcriptomics uncovers TGF-β as a combination target with sclerostin in osteoporosis
Source: Bone Res. 2026 Apr 2;14:37. doi: 10.1038/s41413-026-00521-9 (PMC13046724; doi:10.1038/s41413-026-00521-9)
Supplement: Supplementary file 2 — All data set related to figures [file 41413_2026_521_MOESM2_ESM.xlsx]

## Sheet: Fig.1d
SampleID	SampleClass	HSPC	large pre-B.	Erythroblasts	Monocytes	pro-B	T cells	Neutrophils	Adipo-CAR	Ng2+ MSCs	Schwann cells	Osteoblasts	Arteriolar fibro.	Sinusoidal ECs	Osteo-CAR	small pre-B.	Chondrocytes	Endosteal fibro.	Fibro/Chondro p.	Stromal fibro.	Arteriolar ECs	Myofibroblasts	Smooth muscle	Dendritic cells	NK cells	B cell
1	X761_1.SclAb.Green.761	ARTERIES	0	0	0	0	0	0	0.00229239	0.0196468	0	0.00226541	0.919411	0	0	0	0.0183324	0	0.00657091	0.0036528	0	0	0	0.0145937	0	0.00596264	0.00727162
2	X761_2.SclAb.Green.761	ENDOSTEUM	0	0	0	0	0	0	0.00200022	0.0166528	0	0.00286401	0.940695	0	0	0	0.0161787	0	0.0133314	0	0	0	0	0.00324947	0	0.000583938	0.00444398
3	X761_3.SclAb.Green.761	SUB-ENDOSTEUM	0	0	0	0	0	0	0.00228473	0.0216838	0	0.00195755	0.908431	0	0	0	0.0154982	0	0.0156563	0	0	0	0	0.0231143	0	0.00659866	0.00477498
4	X761_R1.SclAb.Red.761	HIGH SINUSOIDS	0	0	0	0	0	0	0.00200918	0.0206164	0	0.00348744	0.898847	0.0227791	0	0	0.0200495	0	0.00201017	0.00382528	0	0	0	0.0218817	0	0.000630399	0.00386386
5	X761_R2.SclAb.Red.761	ENDOSTEUM	0	0	0.00775659	0.0169181	0	0.00252051	0.000920524	0	0	0.011858	0.3034	0.265662	0.0678358	0.0957742	0	0	0	0.0919594	0	0	0	0.087781	0.0280199	0.00719668	0.0123978
6	X764_2.SclAb.Green.764	HIGH SINUSOIDS	0	0	0	0	0	0	0.00240161	0.0150366	0	0.00438515	0.907147	0	0	0	0.0195163	0	0.0234836	0	7.07009e-05	0	0	0.0181292	0	0.0047822	0.00504759
7	X764_3.SclAb.Green.764	ENDOSTEUM	0	0	0	0	0	0	0.00199748	0.0142792	0	0.00410522	0.91865	0	0	0	0.0180967	0	0.0172218	0	0	0	0	0.01889	0	0	0.00675988
8	X791_1.SclAb.Green.791	SUB-ENDOSTEUM	0	0	0	0	0	0	0.00193604	0.016417	0	0.0018937	0.931603	0	0	0	0.0202451	0	0.00624383	0	0	0	0	0.0167796	0	0	0.004882
9	X791_2.SclAb.Green.791	LOW SINUSOIDS	0	0	0	0	0	0	0.00187183	0.0229028	0	0.00210813	0.905678	0	0	0	0.0250338	0	0.0075243	0.0132283	0.004525	0	0	0.0122752	0	0	0.00485285
10	X791_3.SclAb.Green.791	ARTERIES	0	0	0	0	0	0	0.00229524	0.0210012	0	0.00243523	0.905125	0	0	0	0.0176548	0	0.00554217	0.0167683	0.00510253	0	0	0.0153105	0	0.00318703	0.00557846
11	X791_R.SclAb.Red.791	ARTERIES	0.00171094	0	0.0127591	0.0206707	0.00909365	0	0.00129167	0.000494573	0	0.0104	0.25042	0.234381	0.0305638	0.117781	0	0	0	0.22079	0	0	0	0.0586988	0.0153956	0.0100082	0.00554045
12	X795_1.SclAb.Green.795	ARTERIES	0	0	0	0	0	0	0.00183719	0.0123554	0	0.00366837	0.924765	0	0	0	0.0205733	0	0.0119462	0	0	0	0	0.0201622	0	0	0.00469195
13	X795_2.SclAb.Green.795	ENDOSTEUM	0	0	0	0	0	0	0.00187653	0.0281496	0	0.00170561	0.918498	0	0	0	0.0205972	0	0.010315	0	0	0	0	0.0136562	0	0	0.00520186
14	X795_3.SclAb.Green.795	SUB-ENDOSTEUM	0	0	0	0	0	0	0.00210741	0.0267235	0	0.00205419	0.916349	0	0	0	0.0188764	0	0.0255146	0	0	0	0	0.00133369	0	0.00163189	0.005409
15	X815_1.SclAb.Green.815	SUB-ENDOSTEUM	0	0	0	0	0	0	0.00162767	0.0174567	0	0.00208842	0.929009	0	0	0	0.0172096	0	0.013362	0	0	0	0	0.0183681	0	0	0.000877964
16	X815_2.SclAb.Green.815	ARTERIES	0	0	0	0	0	0	0.001189	0.0199645	0	0.00422233	0.918128	0	0	0	0.0223787	0	0.011606	0.00350107	0	0	0	0.0169288	0	1.19727e-05	0.00206958
17	X815_3.SclAb.Green.815	HIGH SINUSOIDS	0	0	0	0	0	0	0.00149829	0.0199556	0	0.00185705	0.927172	0.00129412	0	0	0.0201421	0	0.00777316	0.00890439	0	0	0	0.010552	0	0	0.000851111
18	X818_2.SclAb.Green.818	ENDOSTEUM	0	0	0	0.000120766	0	0	0.00138636	0.0200619	0	0.00183323	0.938242	0	0	0	0.00788921	0	0.0164433	0	0	0	0	0.0114057	0	0	0.0026176
19	X818_3.SclAb.Green.818	SUB-ENDOSTEUM	0	0	0	0	0	0	0.00146825	0.0123268	0	0.00358777	0.925442	0	0	0	0.014432	0	0.0202731	0	8.62283e-05	0	0	0.0217221	0	0	0.000661294
20	X818_R1.SclAb.Red.818	ENDOSTEUM	0	0	0.000331374	0	0	0.00331394	0.000983348	0.00731865	0	0.00466564	0.870466	0.0574568	0	0	0.01309	0	0	0.0103513	0	0	0	0.0320229	0	0	0
21	X819_1.35.Green.819	LOW SINUSOIDS	0	0	0	0	0	0	0.000355162	0.00381599	0	0.000234267	0.946936	0.0157363	0.00185486	0	0.00482433	0	0	0.0127662	0	0	0	0.0115955	0	0.00106683	0.00081469
22	X819_3.35.Green.819	ARTERIES	0	0	0	0	0	0	0.00165225	0.0240774	0	0.00157566	0.935989	0	0	0	0.0143157	0	0.0133187	0	0	0	0	0.00346262	0	0	0.00560901
23	X820_R.35.Red.820	ARTERIES	0	0	0	0	0	0.0100713	0.000935915	0.00747401	0	0.0031766	0.878749	0	0	0	0.0172244	0	0.0169704	0.00826558	0.00141812	0	0	0.0493572	0	0	0.00635773
24	X869_1.35.Green.869	LOW SINUSOIDS	0	0	0	0	0	0	0.00205909	0.0111738	0	0.00941668	0.924662	0	0	0	0.0170281	0	0.0110505	0	0	0	0	0.018206	0	0	0.00640353
25	X869_2.35.Green.869	ENDOSTEUM	0	0	0	0	0	0	0.00252596	0.0202486	0	0.0022275	0.924428	0	0	0	0.0173032	0	0.00895129	0	0	0	0	0.0165932	0	0.001098	0.00662471
26	X870_1.35.Green.870	HIGH SINUSOIDS	0	0	0.00423999	6.17152e-05	0	0	0.00149052	0.00766468	0	0.002529	0.908465	0	0.00503187	0	0.0155653	0	0.00563989	0.0147354	0	0	0	0.029424	0	0	0.00515304
27	X870_2.35.Green.870	ARTERIES	0	0	0	0	0	0	0.000596599	0.0114689	0	0.000249929	0.95385	0.00340645	0	0	0.0192273	0	0.00328158	0	0	0	0	0.00319245	0	0.00264479	0.00208185
28	X870_R1.35.Red.870	LOW SINUSOIDS	0	0.0116741	0.000960455	0.0117704	0	0	0.00022428	0	0	0.00699621	0.15607	0.467971	0.0202998	0.0731514	0	0	0	0.0716839	0	0	0	0.10308	0.00376687	0.00336089	0.0689908
29	X870_R2.35.Red.870	LOW SINUSOIDS	0	0.00488225	0	0	0	0.0279475	0	0	0	0.00303075	0.789142	0.102859	0.00641004	0.00296987	0	0	0	0.0221759	0	0	0	0.0400309	0	0	0.000551185
30	X871_1.35.Green.871	HIGH SINUSOIDS	0	0	0	0	0	0	0.00217853	0.00975329	0	0.00397491	0.905879	0.030228	1.11875e-05	0	0.0212985	0	0	0	0	0	0	0.0191125	0	0.000229623	0.0073344
31	X871_2.35.Green.871	ARTERIES	0	0	0	0.00025547	0	0	0.00159973	0.0263059	0	0.00197384	0.896946	0.043457	0	0	0.0138139	0	0.000788364	0.00303801	0	0	0	0.0105809	0	0	0.001241
32	X871_3.35.Green.871	ARTERIES	0	0	0	0	0	0	0.00242406	0.0182865	0	0.0032905	0.905543	0.000810091	0	0	0.0253796	0	0.00666203	0.00765458	0	0	0	0.0194792	0	0.00458193	0.00588863
33	X871_R.35.Red.871	HIGH SINUSOIDS	0	0	0	0.0135149	0	0.00767853	0.000713701	0.0149717	0	0.00328718	0.776442	0.0642092	0.00932216	0	0	0	0	0.062295	0	0	0	0.037401	0.00652504	0	0.00363929
34	X872_1.21.Green.872	ARTERIES	0	0	0	0	0	0	0.00179926	0.0111444	0	0.00326079	0.921085	0	0	0	0.0234058	0	0.00857611	0.00140421	0.00042888	0	0	0.024638	0	0	0.00425789
35	X872_2.21.Green.872	ARTERIES	0	0	0	0	0	0	0.00189419	0.0150277	0	0.00642889	0.924503	0	0	0	0.0164289	0	0.0129319	0	0	0	0	0.01765	0	0	0.00513534
36	X872_R.21.Red.872	ARTERIES	0	0	0.0169812	0.0138581	0	0	0.00145128	0	0	0.0161016	0.136504	0.277801	0.0958611	0.144198	0	0	0	0.103871	0	0	0	0.0716113	0.0272226	0.00950339	0.0850359
37	X873_1.21.Green.873	LOW SINUSOIDS	0	0	0	0	0	0	0.0019938	0.0121902	0	0.00360002	0.908286	0	0	0	0.0214185	0	0.0295937	0	0	0	0	0.0172562	0	0.000147497	0.00551404
38	X873_2.21.Green.873	NA	0	0	0	0	0	0	0.00189106	0.0111942	0	0.0028329	0.918336	0	0	0	0.0171736	0	0.0223906	0	0.00439851	0	0	0.0173748	0	0	0.00440859
39	X873_3.21.Green.873	NA	0	0	0	0	0	0	0.00208693	0.00430779	0	0.00491819	0.908934	0	0	0	0.0230534	0	0.0241473	0	0.00985539	0	0	0.0178321	0	0	0.00486514
40	X875_R.21.Red.875	NA	0	0	0.00192468	0	0	0	0.00157244	0.0103816	0	0.00526156	0.917552	0	0	0	0.0144462	0	0.015872	0	0	0	0	0.0269983	0	0	0.00599095
41	X878_1.21.Green.878	NA	0	0	0	0	0	0	0.00130932	0.00559382	0	0.00173628	0.947274	0	0	0	0.0126953	0	0.0101311	0.00565443	0.00438009	0	0	0.011055	0	0	0.000171039
42	X882_1.21.Green.882	NA	0	0	0	0	0	0	0.00217504	0.0232611	0	0.00226657	0.921298	0	0	0	0.0165684	0	0.0109689	0	0	0	0	0.0166072	0	0.000957811	0.00589723
43	X882_2.21.Green.882	NA	0	0	0	0	0	0	0.00191472	0.0131808	0	0.00371618	0.919216	0	0	0	0.0134174	0	0.0198006	0	0.00630581	0	0	0.0163924	0	0	0.00605597
44	X882_R1.21.Red.882	NA	0	0	0	0	0	0	0.00121211	0.00686364	0	0.00163464	0.941297	0.0158077	0	0	0.0143744	0	0.0154085	0	0	0	0	0	0.00340226	0	0
45	X882_R2.21.Red.882	NA	0	0	0	0	0	0	0.00125852	0.00761391	0	0.00314418	0.914404	0	0	0	0.0151605	0	0.0121766	0.00945568	0	0	0	0.0281226	0	0.00348441	0.00517941

## Sheet: Fig.1e
Gene	872_1	872_2	873_1	873_2	873_3	878_1	882_1	882_2	819_1	819_2	819_3	820_1	820_2	820_3	869_1	869_2	869_3	870_1	870_2	870_3	871_1	871_2	871_3	761_1	761_2	761_3	764_2	764_3	791_1	791_2	791_3	795_1	795_2	795_3	815_1	815_2	815_3	818_2	818_3
Mfap2	8.38439	8.54294	7.91466	7.29145	8.11845	7.29626	8.11387	6.16802	8.14124	4.33996	7.65186	5.27247	6.06589	6.52829	8.3398	7.86095	7.89895	7.4677	7.48513	7.66341	7.28824	7.75382	6.88881	7.52142	7.38269	7.92662	7.94026	8.14377	6.23168	7.26219	8.47553	7.50223	6.83849	7.15435	7.62631	7.74859	6.66254	7.84659	7.40575
Igf2	0	6.89472	3.93578	0	0	5.99341	0	0	10.6586	4.0662	4.61141	7.58324	8.66442	7.91206	3.47848	5.97103	0	9.35733	4.33534	5.48247	5.36862	8.79002	0	5.92369	1.18033	6.6952	3.59919	0	0	5.56118	6.98044	0	7.34171	0	7.07772	7.52991	6.89853	6.49116	3.08611
H19	2.66557	5.35746	0	0	0	0	0	3.78807	9.82256	5.23852	5.85638	7.03922	5.49166	7.6372	0.420302	6.3803	0	8.56724	2.69642	2.12504	6.5686	8.34587	0	6.59822	0	7.4503	0	1.86151	0	5.24687	5.99182	0	6.76119	0	6.72166	6.83095	6.58736	7.24578	2.24672
Mfap4	0	0	0	0	0	0	0	0	8.89462	0	4.34039	4.70605	4.88733	3.12722	0	4.03843	0	8.58452	0	0	0	4.95056	0	3.77233	0	4.88296	0	0	0	0	7.14909	0	5.80042	0	0	6.55565	5.8794	4.00696	0
Itm2a	4.48408	0	0	0	0	0	3.68413	0	8.5138	0	4.96081	5.1756	6.51076	4.50239	0	0	0	7.64292	4.12481	0	5.9419	5.68002	2.06206	3.1924	0	2.74444	0	0	0	4.84444	2.63688	0	6.01542	5.27505	4.56841	4.73303	0	5.48299	2.72662
Cdkn1c	0	2.32185	2.74875	4.69012	1.9142	4.58928	0	0	7.32707	0	5.30434	5.36325	0	6.07772	3.62409	2.61917	0	5.86162	4.33534	1.42282	4.27242	5.68002	2.06206	3.04207	4.01751	3.25579	5.38437	3.82471	0	0	5.41815	0	5.08061	0	0	7.22796	0	3.32861	2.24672
Mdk	0	1.5849	0	0	0	0	0	0	7.52369	0	4.39882	0	6.04201	4.92611	5.36621	4.99385	0	4.57644	0	3.47073	6.38309	3.40259	5.03379	4.38549	0	5.70906	3.07255	1.86151	0	0	0	0	4.08082	0	5.03636	5.82888	0	3.09401	0
Fap	9.30712	9.16732	8.63373	7.44875	8.50679	9.08295	7.32355	8.88956	7.96469	7.24329	8.25236	8.99238	8.98877	8.81553	8.61956	9.15982	9.35339	8.74301	10.1088	10.1977	9.76652	8.27517	9.86344	8.64031	8.10408	8.24397	8.31238	8.27836	9.42162	7.50787	8.01893	9.5394	8.92073	9.20553	7.00301	8.32086	8.44379	7.19472	7.18212
Col13a1	5.39152	4.64377	7.28717	5.95207	1.9142	5.96636	5.82991	6.00487	0	7.24329	5.5816	6.10379	5.49166	5.86437	6.10456	6.73405	7.27591	2.47813	5.24804	4.15468	7.80364	5.15824	6.43875	6.34887	6.24243	5.9275	5.64698	5.84871	0	7.10962	1.85197	3.42572	5.99305	6.2563	6.24786	5.25655	7.07402	5.82747	5.92923
Alpl	5.98541	3.16984	5.08312	2.46251	0	1.12643	0	0	8.20178	7.84718	6.05112	5.44865	6.40239	5.41894	0	0	0	7.61796	0	0	6.8145	7.48652	0	5.14463	5.02932	4.88296	3.98415	0	0	4.68078	5.58432	0	5.12243	0	6.62531	0	7.69175	6.16719	6.24642
Col16a1	0	6.94242	4.48897	5.21311	7.9017	4.75648	0	0	7.46931	3.28551	4.75253	3.09262	4.65516	5.95713	6.20388	5.56364	3.50259	6.25613	3.58061	5.68461	7.21451	5.68002	5.16728	4.98896	6.21809	5.99354	3.59919	5.02709	0	3.5587	0	0	3.45301	5.08772	0	1.73411	6.33501	5.93804	0
Postn	0	0	0	0	0	0	0	0	8.0618	2.42636	5.03637	5.93648	6.49326	6.81275	0	4.03843	0	6.36016	1.90341	1.42282	8.07028	6.18612	0	2.20738	0	4.73638	0	0	0	0	6.3092	0	0	0	3.87143	6.19237	4.03838	6.19715	3.37366
Tnc	0	4.16984	3.26033	4.06963	0	0	2.13317	0	6.9748	7.15747	6.79031	4.21498	0	0	0	0	0	4.26955	0	0	3.40882	6.38517	0	3.95172	0	4.17822	0	0	0	0	0	0	0	0	3.9793	0	5.78161	5.24563	2.24672
Sfrp4	0	5.8328	0	0	0	0	5.43747	0	4.89424	0	4.70701	1.81153	0	2.49633	0	0	0	4.43114	0	0	6.41442	4.95056	0	0	0	0	0	0	0	0	0	4.35698	0	0	2.96678	0	0	0	0
Col1a1	18.4269	17.4954	19.3368	19.8804	20.0086	17.2143	18.422	18.7141	17.4234	18.1708	18.051	17.924	18.2903	18.274	16.9361	18.2247	18.1619	16.2517	18.0943	18.0348	17.0454	17.3846	17.9972	18.2773	17.967	19.1702	18.7687	18.9514	17.7959	17.7599	16.9851	17.6488	18.2953	18.9123	18.3777	18.9648	18.4126	18.0566	18.4693
Bglap	17.0667	16.4478	17.4303	17.5286	17.8521	16.9648	18.1004	17.8202	15.5196	16.2182	16.6403	16.9273	17.0094	16.6551	16.1043	17.053	16.8805	16.0298	16.8747	17.0329	16.0419	16.1362	16.8534	17.3719	17.0178	18.8729	17.9407	17.7029	17.3739	17.5603	17.4926	16.8406	17.2346	18.0943	17.415	17.6524	16.1839	16.4045	16.9039
Col1a2	16.9519	16.7299	17.4155	16.7112	16.9528	15.7664	16.9592	16.1844	15.246	16.8	16.1398	16.6428	16.3681	16.4297	16.614	17.3604	17.0332	15.5873	17.5847	17.3486	16.969	16.3854	17.3506	16.3506	16.9166	16.72	17.1749	17.22	16.571	16.5606	16.6644	16.3346	16.6013	17.3505	16.1835	16.1282	17.4321	16.4306	16.5181
Bglap2	15.9344	15.5413	16.1858	16.2748	16.7326	15.896	16.4752	16.4869	14.2258	14.9324	15.5141	15.8273	15.8165	15.3921	15.0103	15.8946	15.6561	14.938	15.9373	15.9746	15.103	14.9354	15.7376	16.1626	15.6876	17.3832	16.6787	16.5266	16.4199	16.6939	16.702	15.9312	15.9391	17.0301	16.2736	16.4913	14.7858	15.2714	15.9028
Col11a2	11.4946	11.6169	12.1601	11.2867	11.07	10.2396	12.4476	9.99396	9.42561	11.5868	10.54	11.1382	10.8298	10.6718	11.5497	11.6897	11.2047	9.48707	11.835	11.8259	12.0414	11.1291	12.1356	10.7795	11.3611	11.4718	11.5931	12.003	10.4456	10.0573	11.192	11.7811	11.2973	12.0816	10.829	10.0573	12.6036	10.7493	10.8589
Ifitm5	10.0585	9.91579	10.3746	10.7434	11.0522	9.82357	9.6983	9.5796	9.12702	9.62309	9.47035	8.11434	8.75902	9.15014	8.57803	9.36507	10.0904	9.81273	9.776	9.47933	8.89299	9.36738	9.86098	11.0278	9.99307	11.5202	10.9959	10.7256	10.1623	10.289	10.12	9.70719	9.40022	8.91272	10.106	9.5149	9.75681	9.97536	10.1816
Nupr1	9.27429	8.32183	8.6128	8.66107	9.04199	9.7392	10.0397	10.5975	8.54335	10.3341	9.88488	9.44877	9.05291	9.37694	9.2947	9.21081	9.89127	7.9266	9.23516	8.94215	8.96022	8.33522	7.95835	11.3009	10.4284	10.7719	10.7426	9.86635	10.1801	9.79245	8.94153	7.03282	9.96879	8.28632	10.4662	10.4954	9.29881	10.2009	10.1804
Ibsp	9.43517	10.2608	10.7424	9.01568	10.3744	8.47073	11.2713	4.42644	7.33385	10.4406	8.64223	10.0621	7.88489	9.12437	9.81479	8.49616	8.84496	8.57158	9.17828	8.65384	9.5061	9.29912	10.992	9.26282	8.07049	10.1955	10.1439	8.36735	8.72077	9.28749	9.60503	8.054	9.17037	9.8682	8.91527	7.51164	8.84171	8.53292	9.11742
Bglap3	8.25575	7.51561	8.56729	8.23377	8.32564	8.48271	9.69093	8.88956	6.50772	7.52955	7.73925	7.75233	8.03157	7.95768	7.61454	7.61817	8.22715	7.29996	8.01486	8.15108	7.24315	7.345	8.05627	8.62055	8.18477	10.7457	9.18478	8.59076	8.60029	8.84329	9.10088	8.38013	8.21213	8.77199	8.85282	8.82881	7.01786	7.8607	8.06052
Dmp1	7.12892	7.29453	9.14279	6.36127	6.29523	0	7.76657	0	0	8.72974	4.50903	7.97016	0	7.08355	8.26405	7.01791	2.35997	0	0	6.8703	8.11507	4.56929	9.1373	2.20738	0	5.99354	3.98415	0	0	0	0	5.26151	4.24124	4.31183	6.62531	0	0	1.32639	0

## Sheet: Fig.2a
	UMAP_1	UMAP_2	Name	Type
872_1	0.0962927	-1.52351	872_1	21
872_2	1.59191	0.360469	872_2	21
873_1	-0.63965	-0.84472	873_1	21
873_2	-2.24111	-0.893301	873_2	21
873_3	-2.20782	-0.362685	873_3	21
878_1	-0.98508	1.72342	878_1	21
882_1	-1.05795	-1.36889	882_1	21
882_2	-2.70222	0.663943	882_2	21
819_1	2.38765	1.0637	819_1	35
819_2	2.28111	-0.71154	819_2	35
819_3	-0.438506	1.42395	819_3	35
820_1	1.91361	-1.26292	820_1	35
820_2	-1.90195	0.547716	820_2	35
820_3	2.92127	-0.353861	820_3	35
869_1	2.17642	-0.0238624	869_1	35
869_2	1.34946	-0.797086	869_2	35
869_3	-0.109936	-0.530368	869_3	35
870_1	3.14391	0.332323	870_1	35
870_2	0.841891	-0.48061	870_2	35
870_3	0.778137	-1.10059	870_3	35
871_1	2.49959	0.284593	871_1	35
871_2	2.81655	0.639807	871_2	35
871_3	1.77525	-0.395935	871_3	35
761_1	-1.16697	1.04219	761_1	SclAb
761_2	0.0568397	-1.00576	761_2	SclAb
761_3	-2.78974	-0.32666	761_3	SclAb
764_2	-1.53323	-0.489774	764_2	SclAb
764_3	-0.992601	-0.408695	764_3	SclAb
791_1	-0.75809	0.612332	791_1	SclAb
791_2	0.1933	1.14058	791_2	SclAb
791_3	-0.360268	0.561441	791_3	SclAb
795_1	0.233741	0.14439	795_1	SclAb
795_2	-0.700158	-0.0673576	795_2	SclAb
795_3	-1.3814	0.00531903	795_3	SclAb
815_1	-2.06866	0.807792	815_1	SclAb
815_2	-2.41123	0.155597	815_2	SclAb
815_3	1.12965	0.358424	815_3	SclAb
818_2	-0.351809	2.05872	818_2	SclAb
818_3	-1.38818	-0.978573	818_3	SclAb

## Sheet: Fig.2b
	baseMean	log2FoldChange	lfcSE	stat	pvalue	padj	group
Actr1b	18.0905	-5.74985	1.15167	-4.99262	5.95642e-07	0.000204772	D21vsD35
Npas2	6.97597	-4.23088	1.26972	-3.33214	0.000861803	0.0337341	D21vsD35
Lancl1	8.30403	-6.45081	1.45174	-4.44349	8.851e-06	0.00179448	D21vsD35
Igfbp5	230.493	-3.76207	1.18447	-3.17616	0.00149239	0.0476747	D21vsD35
Epha4	8.48887	-6.96282	1.70799	-4.07663	4.56941e-05	0.00475399	D21vsD35
Dner	5.11967	-6.16176	1.83095	-3.36535	0.000764478	0.0314642	D21vsD35
Col6a3	20.8527	-8.25908	1.51477	-5.45238	4.97002e-08	2.807e-05	D21vsD35
Rab3gap1	15.8671	-6.51639	1.38139	-4.71728	2.39015e-06	0.000629964	D21vsD35
Rbbp5	4.62273	-6.10971	1.91776	-3.18586	0.00144327	0.0469626	D21vsD35
Arl8a	13.9594	-6.53147	1.18189	-5.52628	3.27085e-08	2.08206e-05	D21vsD35
Dnm3os	77.6386	-3.21151	0.540664	-5.93994	2.85119e-09	2.50493e-06	D21vsD35
Gm16701	7.41614	-6.76797	1.94548	-3.47882	0.000503634	0.0243173	D21vsD35
Rgs5	9.14665	-6.85644	2.01683	-3.39962	0.000674795	0.0290998	D21vsD35
Frmd4a	15.3411	-5.0668	1.42767	-3.54899	0.000386712	0.0202499	D21vsD35
Plxdc2	10.0591	-7.01323	2.06733	-3.3924	0.000692828	0.0294527	D21vsD35
Snhg7	6.98335	-6.71576	1.67556	-4.00807	6.12177e-05	0.00597591	D21vsD35
Tsc1	11.2112	-3.58121	1.07674	-3.32597	0.000881129	0.0343206	D21vsD35
Dolpp1	18.226	-4.81095	1.44231	-3.33559	0.000851184	0.0334841	D21vsD35
Zak	8.39911	-6.46627	1.65504	-3.90702	9.34424e-05	0.00781868	D21vsD35
Mdk	18.4522	-7.11153	1.42302	-4.99748	5.80835e-07	0.000204772	D21vsD35
Gm10801	49.01	-4.02892	1.26155	-3.19362	0.00140499	0.0462332	D21vsD35
Gm10800	206.426	-4.47478	1.02133	-4.38135	1.17948e-05	0.00207948	D21vsD35
Apip	12.2941	-4.43052	1.35303	-3.27452	0.00105843	0.0391076	D21vsD35
Caprin1	24.6914	-2.53951	0.686481	-3.69931	0.000216187	0.0140114	D21vsD35
Dph6	8.96637	-6.60473	1.83562	-3.5981	0.000320552	0.0182346	D21vsD35
Chac1	12.2884	-6.72952	1.60303	-4.198	2.6928e-05	0.00337968	D21vsD35
B2m	369.799	-1.17065	0.324512	-3.6074	0.000309276	0.0179512	D21vsD35
Anapc1	20.4955	-3.01049	0.934114	-3.22283	0.00126929	0.0436359	D21vsD35
Pank2	6.2819	-5.71845	1.77713	-3.2178	0.00129178	0.0436499	D21vsD35
Cds2	9.38312	-6.93273	1.66512	-4.1635	3.13412e-05	0.00375477	D21vsD35
Mkks	9.13058	-6.1066	1.69318	-3.60658	0.000310255	0.0179512	D21vsD35
Nfs1	10.4572	-6.54352	1.60501	-4.07693	4.56346e-05	0.00475399	D21vsD35
Myl9	35.0471	-22.9806	2.2509	-10.2095	1.79729e-24	1.42112e-20	D21vsD35
Matn4	13.2026	-6.63933	1.60808	-4.12872	3.64784e-05	0.0042264	D21vsD35
Zfp182	7.39332	-6.54075	1.7701	-3.69512	0.000219781	0.0141285	D21vsD35
Arhgef6	14.2107	-6.91147	1.43174	-4.82734	1.38372e-06	0.000405224	D21vsD35
Ssr4	370.611	0.800502	0.248627	3.2197	0.00128326	0.0436499	D21vsD35
Emd	5.03276	-5.35487	1.66735	-3.2116	0.00131996	0.0444125	D21vsD35
Tmem47	5.90793	-6.62936	2.00706	-3.30302	0.000956484	0.0361862	D21vsD35
Ogt	118.002	-1.91729	0.573408	-3.34368	0.000826759	0.0326859	D21vsD35
Nhsl2	10.5599	-3.80367	1.17401	-3.2399	0.00119571	0.0420199	D21vsD35
Tbc1d8b	8.53397	-5.52212	1.51085	-3.65499	0.000257191	0.0160874	D21vsD35
Chrdl1	9.49139	-7.20939	2.02251	-3.56457	0.000364451	0.0196035	D21vsD35
Tspyl2	13.6114	-5.247	1.55326	-3.37806	0.000730003	0.0303797	D21vsD35
Tmsb4x	244.507	-1.46576	0.323966	-4.52442	6.05622e-06	0.00129423	D21vsD35
Pld1	7.7013	-4.74456	1.39488	-3.40141	0.000670394	0.0290998	D21vsD35
Postn	33.1858	-8.78717	1.57778	-5.56934	2.55705e-08	1.83805e-05	D21vsD35
Ctso	18.6537	-4.58767	1.40494	-3.26538	0.00109319	0.0396757	D21vsD35
Bglap	153114	0.885506	0.258073	3.43123	0.000600853	0.0274621	D21vsD35
Slc39a1	495.202	1.58348	0.435053	3.63974	0.000272911	0.0165993	D21vsD35
Snapin	30.6401	-3.75834	1.15009	-3.26787	0.00108361	0.0396757	D21vsD35
Rap1a	17.9932	-3.89273	0.9946	-3.91386	9.08307e-05	0.00772256	D21vsD35
Gstm5	35.2264	-3.04177	0.945101	-3.21846	0.00128881	0.0436499	D21vsD35
Gstm1	16.7798	-7.41458	1.54869	-4.78764	1.68752e-06	0.000460111	D21vsD35
Fnbp1l	8.8901	-6.4879	1.81933	-3.56609	0.000362347	0.0196035	D21vsD35
Sgms2	927.593	1.36258	0.251372	5.42058	5.94054e-08	3.13146e-05	D21vsD35
Pdlim5	13.8107	-4.69765	1.4793	-3.17559	0.0014953	0.0476747	D21vsD35
Hs2st1	5.95873	-6.34753	1.94277	-3.26726	0.00108592	0.0396757	D21vsD35
Runx1t1	4.91866	-6.22332	1.97072	-3.15789	0.00158913	0.0498621	D21vsD35
Nudt2	12.0278	-7.18288	1.64458	-4.3676	1.25619e-05	0.00215928	D21vsD35
Stoml2	8.81715	-6.74441	1.61207	-4.18369	2.86813e-05	0.00354349	D21vsD35
Xpa	9.47796	-5.60016	1.67256	-3.34825	0.000813233	0.0324759	D21vsD35
Snx30	18.7617	-5.95867	1.17858	-5.05582	4.28547e-07	0.000161358	D21vsD35
Zfp691	34.3736	2.9295	0.678263	4.31912	1.56649e-05	0.00235742	D21vsD35
Col8a2	26.1624	-4.34323	1.29234	-3.36074	0.000777339	0.0316826	D21vsD35
Hp1bp3	48.5354	-2.27425	0.552308	-4.11771	3.82648e-05	0.00426141	D21vsD35
Ubr4	30.7439	-2.86244	0.746196	-3.83605	0.00012503	0.00950591	D21vsD35
Arhgef10l	6.69536	-5.58015	1.5039	-3.71045	0.000206893	0.0138636	D21vsD35
Dhrs3	27.3345	-5.0609	1.28836	-3.92818	8.55927e-05	0.00743716	D21vsD35
Mthfr	10.2851	-6.21935	1.70542	-3.64681	0.000265516	0.0162747	D21vsD35
Dnajc11	17.2886	-6.14219	1.48975	-4.12296	3.74035e-05	0.0042264	D21vsD35
Ptpn12	6.07931	-5.66618	1.62978	-3.47665	0.000507729	0.024331	D21vsD35
Insig1	137.308	1.80224	0.524605	3.43543	0.000591624	0.0273083	D21vsD35
Cgref1	461.844	1.03931	0.28474	3.65003	0.000262213	0.0161978	D21vsD35
Shisa3	8.81703	-6.14957	1.76792	-3.47843	0.000504368	0.0243173	D21vsD35
Clock	10.7362	-4.72442	1.31879	-3.58238	0.000340482	0.0188265	D21vsD35
Rest	18.3726	-7.3544	1.10924	-6.63014	3.35374e-11	6.18322e-08	D21vsD35
Enoph1	7.15403	-6.55838	1.8924	-3.46564	0.000528971	0.0251962	D21vsD35
Mtf2	17.8397	-4.12478	1.06151	-3.88576	0.000102009	0.00823043	D21vsD35
Tmed5	8.45637	-5.76466	1.75351	-3.28749	0.00101084	0.0378802	D21vsD35
Fbxo21	11.1348	-6.59431	1.51526	-4.35193	1.34944e-05	0.00217756	D21vsD35
Setd1b	15.3769	-3.57689	0.877395	-4.07671	4.56771e-05	0.00475399	D21vsD35
Gna12	7.07195	-5.73126	1.78601	-3.20897	0.00133211	0.0444939	D21vsD35
Kdelr2	2016.58	1.87055	0.30482	6.13658	8.43169e-10	8.33367e-07	D21vsD35
Pon2	7.55423	-6.19941	1.45429	-4.26283	2.01853e-05	0.00266008	D21vsD35
Nrf1	13.6469	-4.72131	1.42346	-3.31679	0.000910575	0.0351215	D21vsD35
Pradc1	7.28104	-6.92231	1.85333	-3.73506	0.00018767	0.0129035	D21vsD35
Isy1	7.96254	-6.64871	1.94342	-3.42114	0.000623593	0.0281757	D21vsD35
Camk1	24.4064	-4.2361	1.18656	-3.57005	0.000356907	0.0194625	D21vsD35
Zfp637	24.3315	-4.1401	1.1331	-3.6538	0.000258392	0.0160874	D21vsD35
Ing4	36.1949	-4.35126	0.989771	-4.39623	1.10148e-05	0.00202545	D21vsD35
Ddx47	8.75018	-6.12041	1.53234	-3.99416	6.49233e-05	0.00618492	D21vsD35
Kras	2311.72	8.64671	1.30863	6.60745	3.90996e-11	6.18322e-08	D21vsD35
Ccdc91	6.23885	-6.4614	2.03051	-3.18215	0.00146184	0.047372	D21vsD35
Fkrp	5.97305	-5.99386	1.76216	-3.40143	0.000670338	0.0290998	D21vsD35
1700049G17Rik	6.3614	-6.36429	1.76603	-3.60373	0.000313679	0.0179729	D21vsD35
Med29	8.47528	-5.53679	1.57557	-3.51416	0.000441146	0.0223861	D21vsD35
Pepd	6.22637	-6.47353	1.90307	-3.40163	0.000669851	0.0290998	D21vsD35
Rhpn2	16.8732	-3.84692	1.18144	-3.25613	0.00112942	0.0407779	D21vsD35
Tulp2	11.7319	-5.72218	1.60772	-3.55918	0.000372009	0.0198749	D21vsD35
Lrrk1	8.37252	-6.70034	1.71002	-3.91828	8.91817e-05	0.00766478	D21vsD35
Tenm4	8.75866	-7.02528	1.87282	-3.75118	0.000176004	0.012509	D21vsD35
Tsku	93.9424	2.82313	0.725831	3.88951	0.000100447	0.008188	D21vsD35
Rhog	11.6053	-5.87636	1.58675	-3.7034	0.000212729	0.0139397	D21vsD35
Fam160a2.1	5.60153	-6.48532	1.67772	-3.86556	0.000110833	0.0088521	D21vsD35
Sbf2	19.4398	-5.0143	1.01816	-4.92487	8.44172e-07	0.000263312	D21vsD35
Smg1	18.9371	-2.67106	0.814653	-3.27877	0.00104261	0.0387039	D21vsD35
Xpo6	10.5577	-4.51957	1.29465	-3.49096	0.000481283	0.0234908	D21vsD35
Cln3	11.9822	-6.22933	1.92809	-3.23084	0.00123428	0.0429933	D21vsD35
Slx1b	9.4354	-6.8908	1.59239	-4.32734	1.50919e-05	0.00233984	D21vsD35
Prr14	16.3604	-4.52536	1.25498	-3.60594	0.000311031	0.0179512	D21vsD35
Ifitm5	1021.38	0.860662	0.271847	3.16599	0.00154558	0.0490801	D21vsD35
Ifitm3	42.7693	-3.02878	0.932941	-3.24649	0.00116838	0.0415739	D21vsD35
H19	83.6812	-4.3725	1.2829	-3.40829	0.000653715	0.0290998	D21vsD35
Nap1l4	33.345	-4.77995	1.11733	-4.278	1.88581e-05	0.0025273	D21vsD35
Cars	7.61178	-5.34489	1.49192	-3.58256	0.00034024	0.0188265	D21vsD35
Hbs1l	13.8667	-4.55044	1.44062	-3.15865	0.00158499	0.0498621	D21vsD35
Rnf146	12.7267	-6.62545	1.68095	-3.94149	8.09753e-05	0.00729301	D21vsD35
Zufsp	6.54956	-5.92064	1.74205	-3.39866	0.000677169	0.0290998	D21vsD35
Marcks	125.362	-1.4661	0.451244	-3.24901	0.00115809	0.0414344	D21vsD35
Ascc1	6.60454	-5.89998	1.60313	-3.68029	0.000232966	0.0148553	D21vsD35
Nuak1	27.1637	-2.63649	0.797465	-3.30609	0.000946082	0.0361385	D21vsD35
Nap1l1	30.6947	-2.50942	0.782081	-3.20864	0.00133364	0.0444939	D21vsD35
Gas6	32.3625	-6.53802	1.73398	-3.77053	0.000162903	0.0119266	D21vsD35
Smim19	6.20151	-5.31238	1.671	-3.17916	0.00147702	0.0474748	D21vsD35
Slc20a2	7.10048	-6.21249	1.85017	-3.35779	0.000785691	0.0318305	D21vsD35
Hgsnat	7.39231	-6.13578	1.44605	-4.24313	2.20427e-05	0.00285724	D21vsD35
Tenm3	12.694	-6.44872	1.58914	-4.058	4.94945e-05	0.00508251	D21vsD35
Bst2	10.4735	-5.46276	1.65912	-3.29257	0.00099275	0.0373794	D21vsD35
Zfp330	10.5045	-6.23898	1.41146	-4.42023	9.85948e-06	0.0019166	D21vsD35
E2f4	5.20494	-5.95268	1.66348	-3.57846	0.000345627	0.0189783	D21vsD35
Dus2l	9.38286	-6.22518	1.87496	-3.32017	0.00089963	0.0348695	D21vsD35
Znrf1	7.63606	-6.21385	1.80934	-3.43432	0.000594034	0.0273083	D21vsD35
Crispld2	18.4777	-6.2934	1.46324	-4.301	1.70028e-05	0.00244091	D21vsD35
Zdhhc7	11.3272	-7.05717	1.87898	-3.75586	0.000172747	0.0124173	D21vsD35
Gm21738	28.7671	-4.22684	1.20712	-3.5016	0.000462472	0.022848	D21vsD35
Adk	40.4175	-2.56769	0.688467	-3.72958	0.000191796	0.0129618	D21vsD35
Bap1	8.18592	-5.49387	1.69344	-3.24421	0.00117776	0.0415739	D21vsD35
Capn7	10.1508	-7.26336	1.3701	-5.30132	1.14969e-07	5.05032e-05	D21vsD35
Osgep	15.287	-7.68624	1.43529	-5.35518	8.54735e-08	3.97552e-05	D21vsD35
Mettl17	7.81152	-6.53945	2.04215	-3.20223	0.00136367	0.0453047	D21vsD35
Sdr39u1	7.42187	-6.39808	1.7074	-3.74727	0.000178768	0.012509	D21vsD35
Naa16	16.4304	-4.40798	1.19048	-3.7027	0.000213317	0.0139397	D21vsD35
Tdrd3	10.5378	-6.4387	1.46982	-4.38061	1.18346e-05	0.00207948	D21vsD35
Pibf1	8.82173	-6.38603	1.86417	-3.42566	0.000613303	0.02787	D21vsD35
Gm10717	6.1502	-6.32104	1.65576	-3.81761	0.000134752	0.0101474	D21vsD35
Endod1	11.7625	-5.02586	1.45103	-3.46365	0.000532899	0.0252314	D21vsD35
Sc5d	7.52992	-6.65285	2.00769	-3.31369	0.000920743	0.0353413	D21vsD35
Snx33	5.90932	-6.28305	1.74958	-3.59117	0.000329197	0.0185926	D21vsD35
Man2c1	6.70372	-6.12194	1.80822	-3.38562	0.000710174	0.0298689	D21vsD35
Smad6	14.5461	-5.06166	1.2277	-4.12288	3.74159e-05	0.0042264	D21vsD35
Ick	11.8161	-4.57201	1.26188	-3.62317	0.000291018	0.0174324	D21vsD35
Mthfs	4.66952	-5.44534	1.68462	-3.23238	0.00122764	0.0429512	D21vsD35
Zic4	9.11481	-6.24406	1.54446	-4.04288	5.27986e-05	0.00528454	D21vsD35
Hyal1	5.08671	-5.66938	1.51394	-3.74479	0.000180543	0.0125224	D21vsD35
Dalrd3	10.7545	-7.29205	1.80179	-4.0471	5.18555e-05	0.00525669	D21vsD35
Arih2	9.06864	-6.11306	1.81716	-3.36408	0.000768001	0.0314642	D21vsD35
mmu-mir-6236	96.1249	-3.55385	0.72234	-4.91991	8.65829e-07	0.000263312	D21vsD35
Arpp21	8.59806	-6.76431	1.75389	-3.85674	0.000114907	0.00899574	D21vsD35
Rbms3	7.90168	-4.15998	1.22174	-3.40497	0.000661705	0.0290998	D21vsD35
Rapgef6	18.4533	-6.10681	1.41453	-4.31721	1.58016e-05	0.00235742	D21vsD35
Gpx3	2621.26	-1.35389	0.352926	-3.83618	0.000124963	0.00950591	D21vsD35
Trim11	9.24602	-6.318	1.72048	-3.67222	0.000240449	0.0152099	D21vsD35
Rai1	17.4176	-6.44919	1.19493	-5.39711	6.77238e-08	3.34683e-05	D21vsD35
Llgl1	11.0094	-7.05286	2.00313	-3.52092	0.00043005	0.0220805	D21vsD35
Gm16515	8.57044	-6.66167	1.53032	-4.35312	1.34213e-05	0.00217756	D21vsD35
Mfap4	23.5341	-7.82255	2.05496	-3.80667	0.000140849	0.0105065	D21vsD35
Epn2	10.2183	-5.64776	1.30299	-4.33446	1.46122e-05	0.00231077	D21vsD35
Pelp1	5.75604	-5.73832	1.62493	-3.53142	0.000413327	0.0215012	D21vsD35
Slc13a5	243.836	1.24416	0.388821	3.19984	0.00137502	0.0454908	D21vsD35
Glod4	6.95634	-6.3936	1.61036	-3.9703	7.17824e-05	0.00675694	D21vsD35
Tmem98	16.2874	-4.12369	1.05649	-3.9032	9.49277e-05	0.00781868	D21vsD35
Heatr6	6.54517	-5.73654	1.71558	-3.34378	0.00082644	0.0326859	D21vsD35
Col1a1	339863	1.1339	0.293617	3.86183	0.000112543	0.00889875	D21vsD35
Cwc25	8.46622	-5.77784	1.3276	-4.3521	1.3484e-05	0.00217756	D21vsD35
Psme3	8.07599	-6.10346	1.52126	-4.01212	6.01765e-05	0.00594769	D21vsD35
Mif4gd	10.5044	-5.85124	1.78356	-3.28066	0.00103566	0.038627	D21vsD35
Mfsd11	11.176	-7.52567	1.70321	-4.41852	9.93809e-06	0.0019166	D21vsD35
Pcyt2	17.8453	-6.15027	1.59912	-3.84604	0.000120042	0.00930559	D21vsD35
Csnk1d	24.6742	-6.3463	1.15005	-5.51829	3.42314e-08	2.08206e-05	D21vsD35
Pitrm1	8.66459	-5.5375	1.4775	-3.74788	0.000178333	0.012509	D21vsD35
Zkscan8	11.2144	-6.891	1.76472	-3.90487	9.42743e-05	0.00781868	D21vsD35
Hist1h4d	5.16805	-5.81745	1.84384	-3.15508	0.00160453	0.0498735	D21vsD35
Fam65b	7.40787	-6.45177	1.74016	-3.70757	0.000209254	0.013904	D21vsD35
Ogn	74.1361	-4.79349	1.50703	-3.18076	0.00146891	0.0474069	D21vsD35
Ddx41	10.3253	-6.81033	1.62094	-4.20147	2.6519e-05	0.00337968	D21vsD35
Dapk1	6.53524	-6.63931	1.95659	-3.39331	0.000690535	0.0294527	D21vsD35
2010111I01Rik	14.1977	-7.34764	1.58407	-4.63847	3.51006e-06	0.00084103	D21vsD35
Map1b	34.2184	-3.83853	0.971754	-3.95011	7.81162e-05	0.00720872	D21vsD35
Pde4d	12.6562	-6.24535	1.35887	-4.596	4.30676e-06	0.000972959	D21vsD35
Slc38a9	8.76792	-6.05686	1.41128	-4.29175	1.7727e-05	0.00245908	D21vsD35
Emb	10.353	-6.99221	1.92979	-3.62329	0.000290877	0.0174324	D21vsD35
Fntb	10.5505	-5.26417	1.64916	-3.19203	0.00141277	0.0462332	D21vsD35
Med6	5.67585	-6.0521	1.71504	-3.52884	0.000417386	0.0215704	D21vsD35
Coq6	5.79927	-6.0822	1.88415	-3.22808	0.00124623	0.0432189	D21vsD35
Tgfb3	16.0301	-4.42102	1.16576	-3.79239	0.000149203	0.0110257	D21vsD35
Vipas39	10.9362	-6.01668	1.60086	-3.75841	0.000170995	0.0124042	D21vsD35
Snw1	11.2469	-6.42073	1.29541	-4.95653	7.17639e-07	0.000236432	D21vsD35
Ubr7	6.82755	-5.80296	1.63369	-3.55206	0.000382234	0.020169	D21vsD35
Eml1	7.36071	-5.09658	1.57955	-3.22661	0.00125268	0.0432529	D21vsD35
Traf3	6.16989	-5.37158	1.7029	-3.15438	0.00160842	0.0498735	D21vsD35
Mark3	22.1831	-4.43105	0.99213	-4.4662	7.96223e-06	0.00165677	D21vsD35
Brf1	9.78113	-6.25457	1.46025	-4.28323	1.84201e-05	0.00251116	D21vsD35
Ghr	27.704	-5.15116	0.904887	-5.6926	1.25117e-08	9.89299e-06	D21vsD35
Cthrc1	679.384	1.01217	0.311874	3.24543	0.00117273	0.0415739	D21vsD35
9130401M01Rik	11.7452	-6.98544	1.49936	-4.65897	3.17803e-06	0.000785271	D21vsD35
Fbxo32	6.85255	-6.30278	1.75631	-3.58865	0.000332397	0.0186402	D21vsD35
Lrrc14	14.6228	-6.69096	1.42341	-4.70067	2.59315e-06	0.000661422	D21vsD35
Cdc42ep1	24.5732	-7.90081	1.20892	-6.53543	6.34268e-11	8.35859e-08	D21vsD35
Fbln1	28.8131	-6.67695	1.97864	-3.37451	0.000739476	0.0306128	D21vsD35
Twf1	71.7335	2.19839	0.655162	3.35549	0.000792246	0.0318305	D21vsD35
Hdac7	13.9037	-6.50936	1.51284	-4.30275	1.68691e-05	0.00244091	D21vsD35
Ccnt1	26.4874	-4.1243	1.04769	-3.93657	8.2656e-05	0.00734338	D21vsD35
Prpf40b	12.5856	-6.4132	1.60207	-4.00306	6.25278e-05	0.00602936	D21vsD35
Zfp740	19.7026	-3.15197	0.897013	-3.51385	0.000441664	0.0223861	D21vsD35
Gm23935	12.6594	-2.56022	0.774774	-3.30447	0.00095156	0.036173	D21vsD35
Snx29	9.66625	-7.01663	2.07092	-3.38817	0.000703611	0.0297511	D21vsD35
Mkl2	11.3714	-6.9661	1.3524	-5.15093	2.59203e-07	0.000107869	D21vsD35
Prkdc	9.06904	-6.36881	1.76213	-3.61427	0.00030119	0.0177725	D21vsD35
Comt	18.2752	-4.17162	0.97075	-4.29732	1.72873e-05	0.00244091	D21vsD35
Opa1	14.7549	-7.4868	1.62367	-4.61102	4.00695e-06	0.000931851	D21vsD35
Ubxn7	7.93724	-6.7284	1.70731	-3.94093	8.11667e-05	0.00729301	D21vsD35
Gm15564	208.98	-1.69521	0.52139	-3.25133	0.00114867	0.0412844	D21vsD35
Poglut1	12.2044	-7.01993	1.54271	-4.55038	5.35498e-06	0.00117616	D21vsD35
Arhgap31	38.7884	-4.67984	0.744533	-6.28561	3.26569e-10	3.68883e-07	D21vsD35
Bbx	11.2942	-4.03952	1.27705	-3.16317	0.00156061	0.0493589	D21vsD35
Chmp2b	7.82634	-5.90632	1.50247	-3.93107	8.45671e-05	0.00742969	D21vsD35
Slc9a3r2	16.3562	-7.63349	1.48976	-5.12398	2.99146e-07	0.000118267	D21vsD35
Hagh	19.6314	-3.58167	1.09692	-3.2652	0.00109388	0.0396757	D21vsD35
Dusp1	5.94628	-6.00184	1.88053	-3.19157	0.001415	0.0462332	D21vsD35
Srsf3	31.1562	-2.39594	0.700901	-3.41837	0.00062998	0.0283026	D21vsD35
Btbd9	14.4689	-20.8883	2.15208	-9.70609	2.84021e-22	1.12288e-18	D21vsD35
Wiz	10.8031	-6.40784	1.45671	-4.39883	1.08835e-05	0.00202545	D21vsD35
Hnrnpm	41.0099	-2.25099	0.641611	-3.50833	0.000450924	0.0225662	D21vsD35
Ier3	6.88841	-6.87805	1.96515	-3.50002	0.000465224	0.022848	D21vsD35
Gm26924	52021.9	-1.41041	0.417287	-3.37995	0.000724991	0.0303307	D21vsD35
Tjap1	10.5244	-4.83841	1.5031	-3.21896	0.00128658	0.0436499	D21vsD35
Cnpy3	8.51295	-6.8318	1.72991	-3.94922	7.84052e-05	0.00720872	D21vsD35
Foxp4	5.67195	-5.67219	1.56847	-3.61638	0.000298746	0.0177608	D21vsD35
Tgif1	7.82141	-6.25695	1.86485	-3.35521	0.000793045	0.0318305	D21vsD35
Ddx3y	32.0943	-3.02805	0.878243	-3.44785	0.000565072	0.0262825	D21vsD35
Esco1	16.6439	-6.36858	1.56195	-4.07732	4.55586e-05	0.00475399	D21vsD35
Wdr33	11.1514	-4.46276	1.29316	-3.45104	0.000558431	0.026222	D21vsD35
Dnajc18	18.7906	-4.10789	1.10075	-3.73191	0.00019003	0.0129532	D21vsD35
Fem1c	4.70727	-5.76919	1.82825	-3.15558	0.00160181	0.0498735	D21vsD35
Mir143hg	8.4041	-6.80884	1.64611	-4.13632	3.52914e-05	0.00416491	D21vsD35
Seh1l	4.34188	-5.78662	1.64841	-3.51042	0.000447403	0.0225326	D21vsD35
Tcf4	173.844	-1.16225	0.327229	-3.55179	0.000382617	0.020169	D21vsD35
Dym	13.8305	-4.68902	1.33966	-3.50015	0.000464994	0.022848	D21vsD35
Cyb5	46.2594	-6.33221	0.911227	-6.9491	3.67615e-12	9.68911e-09	D21vsD35
Lrp5	20.2374	-3.49607	0.727475	-4.80576	1.54167e-06	0.000435357	D21vsD35
Pold4	11.6963	-6.26458	1.49871	-4.17998	2.9153e-05	0.00354634	D21vsD35
Adrbk1	12.8632	-5.70403	1.3945	-4.09037	4.30678e-05	0.00472968	D21vsD35
Mms19	10.6809	-6.49589	1.88283	-3.45006	0.000560455	0.026222	D21vsD35
mt-Rnr2	8720.87	-1.33084	0.390606	-3.40712	0.00065652	0.0290998	D21vsD35
Gm10801	49.01	-6.92287	1.09348	-6.33104	2.43517e-10	6.14799e-07	SclAbvsD35
Gm10800	206.426	-6.49458	0.8504	-7.63708	2.222e-14	1.68294e-10	SclAbvsD35
Bglap3	350.669	1.12105	0.253491	4.42245	9.7588e-06	0.00923914	SclAbvsD35
Bglap2	68063.8	0.900107	0.202651	4.44166	8.92693e-06	0.00923914	SclAbvsD35
Bglap	153114	0.920557	0.211859	4.34515	1.3918e-05	0.0117128	SclAbvsD35
Kras	2311.72	6.91722	1.07552	6.43152	1.26336e-10	4.78434e-07	SclAbvsD35
Inpp5f	9.49462	-4.54043	1.08772	-4.17428	2.98928e-05	0.016172	SclAbvsD35
Ifitm5	1021.38	0.916179	0.223311	4.1027	4.08361e-05	0.0206195	SclAbvsD35
Dcn	4281.47	0.68873	0.178485	3.85875	0.000113969	0.0419138	SclAbvsD35
Gm21738	28.7671	-5.62204	1.0231	-5.49512	3.90453e-08	7.39324e-05	SclAbvsD35
Gm26870	5.96359	-5.98406	1.42467	-4.20033	2.66526e-05	0.016172	SclAbvsD35
Gm10722	4.8703	-5.66359	1.34329	-4.21619	2.48461e-05	0.016172	SclAbvsD35
Gm10717	6.1502	-5.71671	1.32665	-4.30912	1.63905e-05	0.0124141	SclAbvsD35
Slc13a5	243.836	1.26661	0.319731	3.96149	7.44825e-05	0.0331841	SclAbvsD35
Sgsm2	9.68675	-4.71577	1.12701	-4.18431	2.86035e-05	0.016172	SclAbvsD35
Sost	53.8161	-4.47133	1.16047	-3.85304	0.00011666	0.0419138	SclAbvsD35
Esyt2	21.508	-3.19872	0.794424	-4.02646	5.66219e-05	0.0268034	SclAbvsD35
Sepp1	133.711	-1.26276	0.328032	-3.8495	0.000118359	0.0419138	SclAbvsD35
Cthrc1	679.384	1.01122	0.256242	3.94633	7.93583e-05	0.0333922	SclAbvsD35
Ier3	6.88841	-6.09339	1.58575	-3.84258	0.000121746	0.0419138	SclAbvsD35
Ltbp1	26.86	-3.74636	0.790768	-4.73762	2.16242e-06	0.0027297	SclAbvsD35
Dkk1	71.2084	-3.95312	0.735825	-5.37237	7.77093e-08	0.000117714	SclAbvsD35

## Sheet: Fig.2e
pathway	pval	padj	ES	NES	nMoreExtreme	size	leadingEdge
HALLMARK_OXIDATIVE_PHOSPHORYLATION	0.2	0.344828	0.22132	1.21871	0	183	Ndufc1, Uqcrq, Idh1, Ndufa1, Timm17a, Uqcrh, Atp5k, Ndufa6, Oxa1l, Fh1, Atp5e, Ndufb7, Cox8a, Acat1, Atp5a1, Slc25a5, Atp5o, Ndufb5, Uqcrc1, Mrpl34, Decr1, Cox4i1, Uqcr11, Sdhb, Ndufa8, Vdac3, Cyc1, Mtrr, Cox5a, Atp6v0c, Atp5j, Cox7c, Mrps12, Sdhd, Polr2f, Cox11, Bax, Atp5c1, Pdhb, Timm8b, Aco2, Uqcr10, Iscu, Idh2, Uqcrfs1, Ndufb8, Sdhc, Slc25a4, Timm10, Cox7a2, Grpel1, Mrpl11, Mrps15, Mgst3, Fdx…
HALLMARK_UNFOLDED_PROTEIN_RESPONSE	0.115385	0.240385	0.224439	1.19175	2	98	Atf4, Wipi1, Aldh18a1, Xbp1, Spcs1, Serp1, Rps14, Eif4ebp1, Cebpb, Yif1a, Nhp2, Cnot6, Fkbp14, Mthfd2, Eif4a3, Kdelr3, Banf1, Ssr1, Exoc2, Lsm1, Edc4, Dcp2, Lsm4, Asns, Xpot
HALLMARK_UV_RESPONSE_UP	0.296296	0.477897	0.192762	1.03064	7	99	Gal, Eif5, Hmox1, Ggh, Ppp1r2, Slc6a8, Ykt6, Sigmar1, Bak1, Bsg, Btg2, Psmc3, Cyb5b, Aldoa, Furin, Mrpl23
HALLMARK_MYC_TARGETS_V2	0.602941	0.821669	0.202932	0.911928	40	42	Aimp2, Myc, Tmem97, Imp4, Srm, Sord
HALLMARK_MYC_TARGETS_V1	1	1	-0.146564	-0.515767	996	179	Hnrnpa2b1, Hsp90ab1, Hnrnpc, Tardbp, Ilf2, Ppia, Pabpc1, Ppm1g, Ssbp1, Rad23b, Psmd8, Hnrnpr, Ube2e1, Abce1, Npm1, Srsf3, Acp1, Cdk4, Dek, Nap1l1, Srpk1, Tomm70a, Fam120a, Eif2s1, Sf3b3, Ywhaq, Kpnb1, Serbp1, Cdk2, Cct3, Tra2b, Rpl6, Glo1, Pa2g4, Psmd3, Rps10, Cct7, Sf3a1, Odc1, Snrpa, Phb, Mrpl9, Hnrnpu, Hnrnpa1
HALLMARK_MTORC1_SIGNALING	0.983887	1	-0.179787	-0.628132	976	148	Elovl5, Sqle, Gbe1, Calr, Hsp90b1, Cd9, Actr2, Ppia, Atp2a2, Igfbp5, Hmgcr, Pnp, Insig1, Uso1, Nfyc, Slc1a5, Acsl3, Actr3, Pdap1, Nmt1, Plod2, Add3, M6pr, Psmd12, Sc5d, Fgl2, Cyp51, Gsk3b, Stip1
HALLMARK_SPERMATOGENESIS	0.899364	0.936838	-0.227659	-0.71234	848	44	Camk4, Phkg2, Chfr, Coil, Lpin1, Sirt1, Nf2, Topbp1, Ide, Hspa4l, Gmcl1, Braf, Stam2, Zc3h14, Nphp1, Ip6k1, Agfg1
HALLMARK_REACTIVE_OXIGEN_SPECIES_PATHWAY	0.884199	0.936838	-0.236412	-0.717344	816	36	Cat, Scaf4, Egln2, Abcc1, Txn1, Prnp, Sod2, Gclm, Prdx6, Nqo1, Gpx3
HALLMARK_PEROXISOME	0.875776	0.936838	-0.230011	-0.75816	845	70	Elovl5, Cat, Gnpat, Vps4b, Pabpc1, Hsd17b4, Pex13, Pex2, Cadm1, Pex5, Abcc5, Mvp, Aldh9a1, Sod2, Retsat, Eci2, Ide, Ercc1, Pex11b, Acox1
HALLMARK_DNA_REPAIR	0.892495	0.936838	-0.225254	-0.77373	879	116	Lig1, Snapc5, Tk2, Ago4, Rad52, Polr3c, Sdcbp, Pom121, Pnp, Taf6, Smad5, Nelfcd, Surf1, Nudt9, Nelfb, Supt5, Trp53, Cox17, Upf3b, Npr2, Dguok, Nelfe, Polb, Adcy6, Cetn2, Dctn4, Ercc5, Polr1d, Rev3l, Ercc1, Srsf6, Polr2h
HALLMARK_BILE_ACID_METABOLISM	0.8451	0.936838	-0.244017	-0.780799	801	53	Nedd4, Cat, Gnpat, Rbp1, Hsd17b4, Pex13, Slc29a1, Abca1, Pnpla8, Aldh9a1, Retsat, Gclm, Pex12
HALLMARK_GLYCOLYSIS	0.881459	0.936838	-0.226025	-0.782409	869	127	Ier3, Vcan, Gfpt1, Gpc1, Sox9, Pam, Sdc2, Ppia, Egfr, Nsdhl, Alg1, Mertk, Gmppa, Cd44, Hs2st1, Tpbg, Agl, Cited2, Txn1, Mdh2, Plod2, Sdc1, Tpst1, Aldh9a1, Fut8, Qsox1, Zfp292, Dld, Rars, Casp6, Gusb, Slc37a4, B3gat3, Gpc3, Pgls, Glce
HALLMARK_HEME_METABOLISM	0.852492	0.936838	-0.237537	-0.816765	837	121	Nek7, Ezh1, Kat2b, Cat, Nr3c1, Sdcbp, Mkrn1, Tns1, Lrp10, Igsf3, Sidt2, Synj1, Bmp2k, Vezf1, Arhgef12, Sec14l1, Narf, Cast, Gypc, Ucp2, Lamp2, Gclm, Mfhas1, Bpgm, Trak2, Endod1, Slc25a38, Atp6v0a1, Usp15, Cir1, Ypel5, Pgls, Daam1, Fbxo7, Rad23a, Foxj2, Cpox, Ctsb, Dcaf10, Fbxo34, Rbm5, Clcn3, Cdc27, Fbxo9, Foxo3, Xpo7, Top1, Ranbp10, Tnrc6b, Alad, Nnt, Ell2
HALLMARK_G2M_CHECKPOINT	0.703893	0.858407	-0.266666	-0.906142	686	103	Sqle, Notch2, Marcks, Pds5b, Smc1a, Pura, Rad23b, Abl1, Cul5, Prpf4b, Ncl, Wrn, Ctcf, Cdk4, Meis1, Cul3, Nup50, E2f4, Hspa8, Kpnb1, Fancc, Tra2b, Numa1, Stag1, Hus1, Cdkn1b, Ccnt1, Odc1, Cdc25a, Dr1, Foxn3, Hnrnpu, Smc4, Katna1, Casp8ap2, Nasp, Kif5b, Cdc27, Sfpq, Pttg1, Pafah1b1, Top1, Tle3
HALLMARK_ADIPOGENESIS	0.686117	0.857646	-0.262952	-0.920393	681	159	Cpt2, Sparcl1, Gbe1, Stat5a, Echs1, Mgll, Cat, Ccng2, Lama4, Phldb1, Tkt, Col4a1, Fabp4, Aplp2, Coq3, Aldh2, Slc1a5, Gadd45a, Acadl, Vegfb, Bcl2l13, Mdh2, Pdcd4, Ubqln1, Preb, Nmt1, Abcb8, Ucp2, Abca1, Nkiras1, Sspn, Dhrs7b, Adcy6, Retsat, Ptcd3, Rreb1, Mylk, Rtn3, Idh3a, Dbt, Gpx3, Ak2, Dld, Agpat3, Scarb1, Elmod3, G3bp2
HALLMARK_E2F_TARGETS	0.684318	0.857646	-0.269701	-0.92229	671	109	Lig1, Prkdc, Pds5b, Smc1a, Pan2, Smc3, Ubr7, Ctcf, Mre11a, Cdk4, Trp53, Dek, Pms2, Nap1l1, Rfc1, Timeless, Eif2s1, Nup107, Pnn, Eed, Tra2b, Stag1, Ak2, Hus1, Cdkn1b, Pa2g4, Cbx5, Rpa1, Rad1, Anp32e, Cdc25a, Luc7l3, Nup153, Cse1l, Smc4, Smc6, Brms1l, Psip1, Nasp, Nop56, Hmgb2, Paics, Lyar
HALLMARK_KRAS_SIGNALING_DN	0.608035	0.821669	-0.308564	-0.933271	559	35	Tgfb2, Skil, Mast3, Slc25a23, Fgfr3, Arpp21, Cdkal1, Ypel1, Gprc5c, Tg, Col2a1, Gtf3c5, Gamt, Nrip2, Pdk2, Snn, Sphk2, Nr4a2, Kmt2d
HALLMARK_ESTROGEN_RESPONSE_LATE	0.624742	0.822029	-0.279391	-0.938142	605	86	Hmgcs2, Igfbp4, Elovl5, Ppif, Unc13b, Nab2, Ptges, Rabep1, Cxcl12, Il6st, Cd9, Jak1, Ncor2, Cd44, Mdk, Tpbg, Slc29a1, Pdcd4, Fgfr3, Ugdh, Add3, Rab31, Fdft1, Id2
HALLMARK_P53_PATHWAY	0.589666	0.821669	-0.279577	-0.968351	581	128	Ier3, App, Ndrg1, Ptpn14, S100a10, Vdr, Zfp36l1, Btg1, Irak1, Cdkn2aip, Ier5, Pom121, S100a4, Def6, Ctsd, Gadd45a, Txnip, Abcc5, Prmt2, Prkab1, Pdgfa, Ip6k2, Trp53, Plxnb2, Sdc1, Traf4, Sp1, Retsat, Tm7sf3, Trafd1, Cd82, Steap3, Ercc5, Jun, Phlda3, Hspa4l, Rpl36, Dnttip2, Wrap73, Mxd1, Sesn1, Pitpnc1, Abhd4, Tcn2, Pmm1
HALLMARK_APICAL_SURFACE	0.513761	0.755532	-0.35881	-0.98851	447	21	App, Thy1, Hspb1, Shroom2, Gas1, Dcbld2
HALLMARK_INFLAMMATORY_RESPONSE	0.507277	0.755532	-0.306323	-1.00414	487	66	Csf1, Irf1, Gnai3, Atp2c1, Ly6e, Pcdh7, Atp2a2, Fzd5, Slc4a4, P2rx4, Tpbg, Raf1, Mmp14, Bst2, Scn1b, Abca1, Dcbld2, Slc7a2, Cd82, Lpar1, Sri, Stab1, Klf6
HALLMARK_PI3K_AKT_MTOR_SIGNALING	0.316821	0.495034	-0.330457	-1.09753	306	76	Camk4, Tnfrsf1a, Ap2m1, Calr, Hsp90b1, Cltc, Actr2, Mapk8, Egfr, Myd88, Raf1, Map3k7, Cdk4, Actr3, Rac1, Plcg1, Cab39, Stat2, Arf1, Ywhab, Rps6ka3, Gsk3b, Cdk2, Nfkbib, Pikfyve, Cdkn1b, Smad2
HALLMARK_FATTY_ACID_METABOLISM	0.254082	0.423469	-0.330401	-1.1258	248	107	Cpt2, Hmgcs2, Elovl5, Pts, Echs1, Mgll, S100a10, Sucla2, Glul, Gcdh, Nsdhl, Hsd17b4, Eno3, Acadl, Eci1, Acot2, Fmo1, Mdh2, Acat2, Metap1, Psme1, Ugdh, Hadhb, Aldh9a1, Sdha, Retsat, Trp53inp2, Prdx6, Eci2, Cbr3, Hsph1
HALLMARK_PROTEIN_SECRETION	0.195272	0.344828	-0.347779	-1.17103	189	87	Napg, Igf2r, Ap2m1, Cltc, Gnas, Arfip1, Pam, Egfr, Vps4b, Copb1, Stx7, Ap2b1, Uso1, Stam, Clta, Ppt1, Dst, Dnm1l, Golga4, Lamp2, Abca1, M6pr, Sspn, Arf1, Mon2, Atp7a, Rps6ka3
HALLMARK_XENOBIOTIC_METABOLISM	0.163265	0.322554	-0.346639	-1.18244	159	108	Tgfb2, Man1a, Igfbp4, Elovl5, Tnfrsf1a, Pts, Comt, Cat, Ptges, Jup, Atp2a2, Aox1, Igf1, Aldh2, Slc1a5, Acp1, Fmo1, Abhd6, Mccc2, Acox3, Nmt1, Ndrg2, Esr1, Ugdh, Tpst1, Aldh9a1, Retsat, Id2, Nqo1, Fbln1, Xdh, Pdk4, Casp6, Psmb10, Gabarapl1, Slc6a6, Acox1, Csad
HALLMARK_INTERFERON_ALPHA_RESPONSE	0.167728	0.322554	-0.383897	-1.2117	157	47	Csf1, Ifitm3, Irf1, Irf9, B2m, Ly6e, Txnip, Bst2, Lap3, Parp9, Stat2, Irf2, Psme1
HALLMARK_ESTROGEN_RESPONSE_EARLY	0.108274	0.240385	-0.361204	-1.22633	105	96	Inpp5f, Rara, Svil, Igfbp4, Elovl5, Gja1, Ppif, Ptges, Tiparp, Cxcl12, Il6st, Adcy9, Ablim1, Ncor2, Gab2, Cd44, Tpbg, Olfml3, Tgm2, Igf1r, Kdm4b, Nav2, Thsd4, Add3, Dlc1, Rab31, Cbfa2t3, Endod1, Slc7a2, Fdft1, Hes1
HALLMARK_TNFA_SIGNALING_VIA_NFKB	0.0933333	0.222222	-0.364519	-1.23598	90	99	Ier3, Jag1, Cflar, Csf1, Stat5a, Irf1, Phlda1, Marcks, Btg1, Tiparp, Ier5, Il6st, Klf9, Ddx58, Nfat5, Cd44, Nfe2l2, Gadd45a, Tnc, Pnrc1, Ptx3, Birc2, Pmepa1, Abca1, Ackr3, Sod2
HALLMARK_HYPOXIA	0.0800405	0.210633	-0.358477	-1.2409	78	127	Ier3, Jmjd6, Gbe1, Ndrg1, Anxa2, Dtna, Rbpj, Gpc1, Btg1, Cp, Ndst1, Tiparp, Nr3c1, Ccng2, Map3k1, Pam, Hk1, Ets1, Sdc2, S100a4, Egfr, Myh9, Klf7, Tgfb3, Eno3, Tpbg, Pnrc1, Cited2, Tgm2, Pim1, Inha, Wsb1, Akap12, Ackr3, Atp7a, Pygm, Zfp292, Hexa, Jun, Rora, Klf6, Scarb1, Casp6, Cdkn1b, Gaa, Slc6a6, Slc37a4, Gpc3
HALLMARK_PANCREAS_BETA_CELLS	0.1925	0.344828	-0.540752	-1.25608	153	10	Vdr, Stxbp1, Foxo1, Srprb, Akt3, Mafb
HALLMARK_CHOLESTEROL_HOMEOSTASIS	0.114894	0.240385	-0.404647	-1.27424	107	46	Jag1, Sqle, Cd9, Antxr2, Hmgcr, Ctnnb1, Nsdhl, Pmvk, Pcyt2, Pnrc1, Acat2, Gnai1, Trp53inp1, Sc5d, Cyp51, Fdft1
HALLMARK_MYOGENESIS	0.0255102	0.0796569	-0.39	-1.32888	24	107	Col6a3, App, Svil, Mef2d, Dtna, Col6a2, Eif4a2, Mef2c, Myo1c, Myh9, Col3a1, Col4a2, Mef2a, Ncam1, Itgb5, Adam12, Igf1, Adcy9, Ablim1, Igfbp7, Wwtr1, Pick1, Sgcd, Sirt2, Eno3, Agl, Nav2, Dmpk, Tpm3, Itgb1, Lpin1, Plxnb2, Prnp, Sspn, Apod, Dapk2, Nqo1, Pygm, Mylk, Gpx3, Flii, Pfkm, Gaa
HALLMARK_WNT_BETA_CATENIN_SIGNALING	0.088565	0.221413	-0.465456	-1.34394	78	27	Dkk1, Jag1, Rbpj, Wnt5b, Ctnnb1, Ncor2, Trp53, Gnai1
HALLMARK_MITOTIC_SPINDLE	0.015213	0.0507099	-0.390936	-1.35535	14	132	Ezr, Cdc42bpa, Apc, Net1, Nf1, Notch2, Ccdc88a, Marcks, Rock1, Trio, Ophn1, Dock4, Stau1, Smc1a, Myh9, Sptbn1, Pcm1, Cep250, Arhgap29, Smc3, Myh10, Abl1, Prex1, Dlg1, Cdk5rap2, Shroom2, Dst, Lats1, Arhgef12, Rabgap1, Sun2, Rfc1, Rapgef6, Arl8a, Lrpprc, Tsc1, Hook3, Dync1h1, Wasf2, Nin, Hdac6, Numa1, Actn4, Cdc42ep4, Sos1, Arf6, Tubgcp3, Cyth2, Ssh2, Arhgef2, Tlk1, Katnb1, Tubgcp5, Smc4, Klc1, Kat…
HALLMARK_ANDROGEN_RESPONSE	0.0270833	0.0796569	-0.419055	-1.37107	25	65	Ank, Elovl5, Actn1, Ndrg1, Itgav, Zmiz1, Gnai3, B2m, Ngly1, Hmgcr, Mertk, Insig1, Acsl3, Abcc4, Slc38a2, Pmepa1, Maf, Dbi, Akap12, Camkk2, Rps6ka3, Srf, Stk39
HALLMARK_ALLOGRAFT_REJECTION	0.0144928	0.0507099	-0.420174	-1.38497	13	70	Tgfb2, Csf1, Pf4, Stat1, Socs5, Thy1, B2m, Ets1, Ikbkb, Egfr, Elf4, Srgn, Tap2, Map3k7, Abce1, Rpl9, Npm1, Galnt1, Il12a
HALLMARK_INTERFERON_GAMMA_RESPONSE	0.0122825	0.0507099	-0.415966	-1.41042	11	97	Ifitm3, Irf1, Irf9, Stat1, Sppl2a, Btg1, Lats2, Il18bp, Stat3, B2m, Ly6e, Ncoa3, Myd88, Ddx58, Pnp, Serping1, Cfh, Txnip, Bst2, Lap3, Pim1, Rnf213, Mvp, Stat2, Rapgef6, Irf2, Xaf1, Psme1, Sspn, Sod2, Samhd1, Fgl2, Bpgm, Tor1b, Trafd1
HALLMARK_NOTCH_SIGNALING	0.0455581	0.12655	-0.513346	-1.44683	39	23	Jag1, Dtx2, Tcf7l2, Notch2, Maml2, Wnt5a, Fzd5
HALLMARK_KRAS_SIGNALING_UP	0.00513875	0.0256937	-0.431684	-1.45356	4	87	Sparcl1, Ank, Mmp11, Eng, Pecam1, Il33, Gng11, Sox9, Sdccag8, Igf2, Jup, Map3k1, Plat, Ets1, Plvap, Nrp1, Emp1, Rabgap1l, Cfh, Itgbl1, Cbl, Cdadc1, Scn1b, Gypc, Etv5, Dcbld2, Akap12, Trib2, Apod, Bpgm, Id2, Nin, Mafb, Aldh1a3, Prrx1, Mtmr10, Tspan7, Strn
HALLMARK_COAGULATION	0.00729927	0.0331785	-0.457552	-1.49509	6	64	Hmgcs2, Mmp11, Lrp1, Pf4, Pecam1, Fbn1, Casp9, Cd9, Plat, Klf7, Serping1, Timp3, Pef1, Cfh, Sirt2, Wdr1, Mmp14, Htra1, Ctso, Rac1
HALLMARK_COMPLEMENT	0.00102354	0.00810767	-0.443362	-1.50422	0	94	Mmp13, Timp2, Zeb1, Dock9, Irf1, Lrp1, Gnai3, Cp, Prkcd, Casp9, Gng2, Plat, Dock4, Ctsd, Stx4a, Usp8, Col4a2, Serping1, Sh2b3, Cfh, Raf1, Phex, Mmp14, Lap3, Ctso, Ppp4c, Pim1, Usp14, Rnf4, Irf2, Gnb4, Lamp2
HALLMARK_UV_RESPONSE_DN	0.00102041	0.00810767	-0.450427	-1.53647	0	108	Ltbp1, Runx1, Nek7, Nfib, Kalrn, Cdc42bpa, Mgll, Gja1, Anxa2, Notch2, Zmiz1, Atp2c1, Lamc1, Tgfbr3, Nr3c1, Rnd3, Sdc2, Map1b, Smad7, Dbp, Igfbp5, Nrp1, Col3a1, Vav2, Ptprm, Cdk13, Insig1, Dlg1, Fbln5, Tgfbr2, Cited2, Abcc1, Tjp1, Igf1r, Nr1d2, Add3, Dlc1, Cdon, Akt3, Lpar1, Phf3, Sri, Sipa1l1, Syne1, Cdkn1b, Dab2, Id1
HALLMARK_HEDGEHOG_SIGNALING	0.0138728	0.0507099	-0.576846	-1.54139	11	18	Nf1, Thy1, Ophn1, Myh9, Nrp1
HALLMARK_APOPTOSIS	0.00102249	0.00810767	-0.454235	-1.54584	0	106	Ier3, Tgfb2, Igf2r, Timp2, Rara, Ank, App, Cflar, Ifitm3, Irf1, Rnasel, Tgfbr3, Hspb1, Casp9, Pak1, Rock1, Plat, Smad7, Emp1, Ctnnb1, Madd, Lmna, Timp3, Cd44, Gadd45a, Bcl2l2, Txnip, Casp2, Ppp3r1, Dnaja1, Ppt1, Igfbp6, Pdcd4, Dnm1l, Xiap, Ptk2
HALLMARK_IL2_STAT5_SIGNALING	0.00102459	0.00810767	-0.457291	-1.55416	0	102	Igf2r, Csf1, Ifitm3, Ndrg1, Enpp1, Ahnak, Phlda1, Itgav, Dcps, Myo1c, Wls, Twsg1, Cyfip1, Ncoa3, Nrp1, Spred2, Emp1, Huwe1, Pnp, Swap70, Rabgap1l, St3gal4, Slc1a5, Flt3l, Cd44, Plec, Eno3, P2rx4, Col6a1, Tgm2, Pim1, Socs2, Hipk2, Ecm1, Igf1r, Pth1r
HALLMARK_APICAL_JUNCTION	0.00102354	0.00810767	-0.468713	-1.59349	0	105	Adamts5, Cdh11, Cd34, Vcan, Nlgn2, Actn1, Nf1, Dmp1, Arhgef6, Pecam1, Thy1, Fbn1, Jup, Slit2, Lima1, Egfr, Myh9, Stx4a, Vav2, Rsu1, Myh10, Pard6g, Insig1, Shc1, Dlg1, Ctnnd1, Mdk, Shroom2, Col16a1, Parva, Tjp1, Adam15, Myl9, Gnai1, Ptk2, Plcg1, Itgb1, Vasp, Tsc1, Akt3, Nf2, Adam23, Actn4, Ctnna1, Rras
HALLMARK_EPITHELIAL_MESENCHYMAL_TRANSITION	0.0010101	0.00810767	-0.459892	-1.60098	0	144	Dkk1, Cdh11, Vcan, Col6a3, Igfbp4, Lrp1, Gja1, Fap, Notch2, Itgav, Edil3, Col6a2, Gpc1, Thy1, Fbn1, Ecm2, Lamc1, Tgfbr3, Serpine2, Cxcl12, Sfrp4, Slit2, Col8a2, Col3a1, Postn, Col4a1, Col4a2, Wnt5a, Fmod, Nid2, Itgb5, Adam12, Timp3, Pfn2, Dpysl3, Cadm1, Sgcd, Cd44, Copa, Fbln5, Tpm1, Gadd45a, Tnc, Col16a1, Mmp14, Htra1, Ptx3, Dst, Thbs2, Tgm2, Magee1, Cald1, Ecm1, Myl9, Gas1, Plod2, Pmepa1, Mgp, …
HALLMARK_IL6_JAK_STAT3_SIGNALING	0.00215517	0.0119732	-0.543325	-1.66123	1	38	Acvrl1, Tnfrsf1a, Csf1, Irf1, Irf9, Pf4, Stat1, Stat3, Il6st, Cd9, Myd88, Cd44, Cbl, Pim1, Tyk2, Stat2
HALLMARK_TGF_BETA_SIGNALING	0.00212314	0.0119732	-0.528654	-1.67353	1	49	Apc, Id3, Eng, Smad1, Smad6, Trim33, Smad7, Skil, Sptbn1, Ctnnb1, Ncor2, Tgfbr1, Wwtr1, Map3k7, Tjp1, Hipk2, Xiap, Smurf2, Pmepa1, Ski, Rab31, Arid4b, Id2, Smurf1, Ltbp2, Id1, Thbs1
HALLMARK_ANGIOGENESIS	0.00113507	0.00810767	-0.599921	-1.69995	0	24	Jag1, Vcan, App, Pf4, Itgav, S100a4, Nrp1, Col3a1, Postn, Vav2, Pdgfa, Ptk2, Fstl1, Fgfr1

## Sheet: Fig.2d,f-g
	sample	type	Cell	TGF
872_1	872_1	21	-0.0832495	-0.00570111
872_2	872_2	21	0.056152	-0.113733
873_1	873_1	21	0.137202	0.0517221
873_2	873_2	21	-0.206044	-0.125243
873_3	873_3	21	0.00964612	-0.12492
878_1	878_1	21	-0.0139153	-0.143855
882_1	882_1	21	-0.131747	-0.202004
882_2	882_2	21	-0.120008	-0.208478
819_1	819_1	35	-0.186757	0.133174
819_2	819_2	35	-0.0729988	0.151142
819_3	819_3	35	-0.159751	0.237797
820_1	820_1	35	-0.124978	-0.072982
820_2	820_2	35	-0.114903	-0.0110228
820_3	820_3	35	-0.157687	0.0427821
869_1	869_1	35	-0.147891	0.193956
869_2	869_2	35	0.0814581	-0.113268
869_3	869_3	35	-0.0936157	-0.0945416
870_1	870_1	35	-0.180813	-0.150847
870_2	870_2	35	0.18201	0.401982
870_3	870_3	35	0.0941161	-0.156755
871_1	871_1	35	0.0783433	0.116684
871_2	871_2	35	-0.231475	-0.00949348
871_3	871_3	35	0.0110244	0.0369799
761_1	761_1	SclAb	-0.106099	-0.137629
761_2	761_2	SclAb	-0.0186731	0.0839246
761_3	761_3	SclAb	0.0396604	-0.366891
764_2	764_2	SclAb	-0.0771447	-0.351279
764_3	764_3	SclAb	0.000353903	0.0175255
791_1	791_1	SclAb	-0.0593934	-0.376457
791_2	791_2	SclAb	0.020401	-0.24563
791_3	791_3	SclAb	-0.0117006	-0.271504
795_1	795_1	SclAb	-0.0352048	-0.380293
795_2	795_2	SclAb	-0.0998204	-0.0601894
795_3	795_3	SclAb	0.0885436	-0.0686651
815_1	815_1	SclAb	-0.239682	-0.0789298
815_2	815_2	SclAb	-0.264116	0.0849075
815_3	815_3	SclAb	-0.158768	-0.241218
818_2	818_2	SclAb	-0.260738	0.119897
818_3	818_3	SclAb	-0.326268	-0.224126

## Sheet: Fig.3d
	p_val	avg_logFC	pct.1	pct.2	p_val_adj	cluster	gene
Emcn	1.80309e-120	1.54243	0.897	0.423	3.08328e-117	0	Emcn
Cdh5	2.17286e-115	1.14046	0.939	0.482	3.71559e-112	0	Cdh5
Flt1	4.62921e-110	1.17135	0.942	0.549	7.91595e-107	0	Flt1
Gpihbp1	8.47498e-110	1.49658	0.865	0.487	1.44922e-106	0	Gpihbp1
Ly6c1	3.72485e-109	0.915146	0.937	0.512	6.36949e-106	0	Ly6c1
Adgrl4	7.33419e-109	1.22682	0.902	0.371	1.25415e-105	0	Adgrl4
Egfl7	9.96357e-109	1.24617	0.918	0.494	1.70377e-105	0	Egfl7
Nherf2	1.87589e-102	1.0556	0.876	0.49	3.20777e-99	0	Nherf2
Ctla2a	2.0428e-100	0.994935	0.9	0.428	3.49318e-97	0	Ctla2a
Sox7	2.9411e-100	0.944535	0.852	0.496	5.02929e-97	0	Sox7
Cd34	3.80857e-99	1.12034	0.836	0.396	6.51265e-96	0	Cd34
Kdr	5.20403e-98	1.31579	0.868	0.436	8.89889e-95	0	Kdr
Ldb2	2.27137e-94	1.26226	0.9	0.545	3.88404e-91	0	Ldb2
Eng	3.87185e-90	1.13768	0.894	0.555	6.62086e-87	0	Eng
Rasip1	2.82057e-88	1.00345	0.852	0.432	4.82318e-85	0	Rasip1
Plac9	5.66362e-86	-1.06577	0.327	0.701	9.68479e-83	0	Plac9
Prex2	2.86532e-84	1.25101	0.85	0.456	4.8997e-81	0	Prex2
Pecam1	4.45684e-84	1.16494	0.879	0.528	7.6212e-81	0	Pecam1
Gpc6	1.28521e-83	-1.69915	0.264	0.67	2.1977e-80	0	Gpc6
Zeb2	7.63231e-83	-1.27501	0.251	0.707	1.30513e-79	0	Zeb2
Ecscr	4.0637e-81	1.0007	0.844	0.559	6.94893e-78	0	Ecscr
Mmp2	5.4475e-81	-0.734865	0.074	0.491	9.31522e-78	0	Mmp2
Col5a2	9.20797e-81	-1.27433	0.232	0.662	1.57456e-77	0	Col5a2
Plvap	5.05284e-80	1.34213	0.826	0.434	8.64035e-77	0	Plvap
Col6a1	7.99002e-80	-1.18752	0.264	0.652	1.36629e-76	0	Col6a1
Podxl	3.37418e-79	0.764124	0.778	0.355	5.76985e-76	0	Podxl
Cyyr1	1.2991e-78	1.10345	0.876	0.534	2.22146e-75	0	Cyyr1
Plcb1	2.10131e-78	1.39199	0.868	0.575	3.59324e-75	0	Plcb1
Cdh13	4.13643e-78	1.46118	0.789	0.387	7.07329e-75	0	Cdh13
Ptprb	1.21178e-77	1.11456	0.863	0.52	2.07214e-74	0	Ptprb
Negr1	2.52414e-75	-0.505669	0.042	0.461	4.31628e-72	0	Negr1
Pcdh17	1.54623e-74	1.24331	0.805	0.482	2.64405e-71	0	Pcdh17
Ltbp4	5.37991e-74	0.667094	0.847	0.504	9.19965e-71	0	Ltbp4
Dcn	5.46575e-74	-2.81949	0.319	0.65	9.34643e-71	0	Dcn
Mecom	1.85654e-72	1.14119	0.794	0.452	3.17468e-69	0	Mecom
Col15a1	1.90299e-70	0.736918	0.781	0.413	3.25412e-67	0	Col15a1
Col1a2	8.7078e-70	-3.1118	0.483	0.769	1.48903e-66	0	Col1a2
Ifi203	4.79926e-69	0.757703	0.815	0.447	8.20673e-66	0	Ifi203
Cav1	3.9845e-68	0.469374	0.873	0.543	6.8135e-65	0	Cav1
Lox	4.99948e-68	-0.58211	0.087	0.516	8.54912e-65	0	Lox
Fam167b	1.37253e-67	0.720503	0.784	0.419	2.34702e-64	0	Fam167b
Csmd1	1.93392e-67	-1.88754	0.203	0.531	3.30701e-64	0	Csmd1
Sdc4	2.19954e-67	-1.15324	0.404	0.668	3.76121e-64	0	Sdc4
Col6a2	5.30975e-67	-0.99625	0.132	0.593	9.07967e-64	0	Col6a2
Fbln2	1.05151e-66	0.553259	0.826	0.557	1.79809e-63	0	Fbln2
Igfbp5	1.45891e-66	-1.17198	0.211	0.613	2.49474e-63	0	Igfbp5
Jam2	1.00133e-65	0.770763	0.797	0.486	1.71227e-62	0	Jam2
Arhgap15	2.55981e-65	-0.479889	0.053	0.447	4.37728e-62	0	Arhgap15
Fabp5	7.20786e-65	0.510733	0.823	0.5	1.23254e-61	0	Fabp5
Igfbp6	2.83481e-64	-1.16307	0.034	0.425	4.84753e-61	0	Igfbp6
Iigp1	3.803e-63	0.831669	0.847	0.469	6.50314e-60	0	Iigp1
Lrrc32	5.12491e-63	0.503366	0.799	0.489	8.7636e-60	0	Lrrc32
Magi1	5.64613e-63	1.10429	0.887	0.527	9.65489e-60	0	Magi1
Gxylt2	3.93689e-62	-0.341154	0.179	0.494	6.73209e-59	0	Gxylt2
Sfrp4	5.21366e-62	-0.651029	0.005	0.417	8.91536e-59	0	Sfrp4
Vkorc1	1.32737e-61	-0.52112	0.317	0.685	2.26981e-58	0	Vkorc1
Aqp1	1.03819e-60	0.752995	0.858	0.529	1.77531e-57	0	Aqp1
Sdk2	3.69441e-60	-0.496063	0.153	0.463	6.31744e-57	0	Sdk2
Cfh	4.68596e-59	-1.27992	0.248	0.568	8.01299e-56	0	Cfh
Etl4	7.4026e-59	1.26665	0.781	0.471	1.26584e-55	0	Etl4
Mdk	1.54334e-58	-0.497037	0.116	0.515	2.63911e-55	0	Mdk
Ism1	5.78633e-58	-0.417918	0.037	0.374	9.89462e-55	0	Ism1
Itpkb	7.05703e-58	0.932778	0.839	0.528	1.20675e-54	0	Itpkb
Fst	7.75581e-58	-0.356391	0.024	0.444	1.32624e-54	0	Fst
Sema6a	2.09831e-57	0.977086	0.799	0.449	3.58811e-54	0	Sema6a
Dpep1	4.38925e-57	-0.288639	0.024	0.482	7.50561e-54	0	Dpep1
Cd53	1.19007e-56	-0.30459	0.169	0.462	2.03502e-53	0	Cd53
Lrg1	1.64965e-56	0.502144	0.834	0.473	2.82091e-53	0	Lrg1
Pcolce	2.76232e-56	-0.959889	0.507	0.672	4.72356e-53	0	Pcolce
Itgbl1	5.2283e-56	-0.607489	0.024	0.43	8.94039e-53	0	Itgbl1
Sparcl1	1.90362e-55	0.419925	0.865	0.498	3.25519e-52	0	Sparcl1
ENSMUSG00000121513	3.65567e-55	1.21849	0.831	0.635	6.2512e-52	0	ENSMUSG00000121513
Ncam1	1.63584e-54	-0.600183	0.23	0.516	2.79728e-51	0	Ncam1
Chrdl1	7.2376e-54	-0.333711	0.029	0.428	1.23763e-50	0	Chrdl1
Rbp4	7.82572e-54	-0.314105	0.243	0.5	1.3382e-50	0	Rbp4
Slit2	1.00473e-52	-1.01374	0.158	0.429	1.71809e-49	0	Slit2
Prkch	1.27664e-52	1.05971	0.789	0.513	2.18306e-49	0	Prkch
Tmem100	2.35826e-52	-0.290673	0.174	0.48	4.03262e-49	0	Tmem100
Gsn	3.50969e-52	-2.60046	0.686	0.76	6.00157e-49	0	Gsn
Plagl1	4.32139e-52	-0.483257	0.095	0.467	7.38958e-49	0	Plagl1
Cavin2	4.47337e-52	0.529787	0.77	0.359	7.64946e-49	0	Cavin2
Clec3b	5.30132e-52	-0.58905	0	0.31	9.06526e-49	0	Clec3b
Slit3	6.2063e-52	-0.930459	0.261	0.564	1.06128e-48	0	Slit3
Tent5a	7.14137e-52	-0.658476	0.338	0.58	1.22117e-48	0	Tent5a
Spp1	9.23538e-52	-2.66071	0.251	0.537	1.57925e-48	0	Spp1
Mt1	1.62268e-51	-1.85238	0.734	0.756	2.77478e-48	0	Mt1
Rapgef5	2.35514e-51	0.711816	0.784	0.389	4.02729e-48	0	Rapgef5
S100a4	2.44059e-50	-1.1673	0.335	0.6	4.17341e-47	0	S100a4
Ptx3	5.22599e-50	-0.313309	0.018	0.423	8.93644e-47	0	Ptx3
Slfn5	6.78488e-50	0.934379	0.823	0.557	1.16021e-46	0	Slfn5
Ablim1	9.31849e-50	1.12006	0.789	0.45	1.59346e-46	0	Ablim1
Rgs4	2.36073e-49	-0.723038	0.116	0.43	4.03685e-46	0	Rgs4
Rspo3	6.45241e-49	-0.380807	0.193	0.487	1.10336e-45	0	Rspo3
Ptprd	2.18343e-48	-1.86256	0.38	0.623	3.73366e-45	0	Ptprd
Lgals1	5.47971e-48	-1.73111	0.573	0.76	9.37031e-45	0	Lgals1
Sema3a	9.4062e-48	-0.523546	0.164	0.407	1.60846e-44	0	Sema3a
Serpinf1	2.81355e-47	-1.39861	0.406	0.607	4.81118e-44	0	Serpinf1
Ltbp2	5.49235e-47	-0.349672	0.063	0.451	9.39192e-44	0	Ltbp2
Rarres2	6.43066e-47	-1.00197	0.66	0.684	1.09964e-43	0	Rarres2
Ntrk2	7.22061e-47	-0.336167	0.021	0.388	1.23472e-43	0	Ntrk2
Runx2	9.6631e-47	-1.34825	0.414	0.634	1.65239e-43	0	Runx2
Col5a3	1.3841e-46	-0.609071	0.098	0.494	2.36681e-43	0	Col5a3
Cd38	6.86962e-46	0.617763	0.715	0.356	1.1747e-42	0	Cd38
Plekhg1	1.43438e-45	0.923415	0.768	0.463	2.4528e-42	0	Plekhg1
Angpt1	2.57631e-45	-0.364364	0.008	0.456	4.40549e-42	0	Angpt1
Gpx3	3.18239e-45	-1.76769	0.52	0.716	5.44188e-42	0	Gpx3
Comp	6.83085e-45	-1.72193	0.385	0.612	1.16808e-41	0	Comp
Stox2	6.87138e-45	1.04704	0.802	0.492	1.17501e-41	0	Stox2
Fam107b	6.89913e-45	-0.424755	0.24	0.483	1.17975e-41	0	Fam107b
Col8a1	1.25242e-44	-1.03874	0.322	0.567	2.14163e-41	0	Col8a1
Gas1	1.79134e-44	-0.852636	0.003	0.464	3.06319e-41	0	Gas1
Kazald1	2.0905e-44	-0.423717	0.33	0.53	3.57476e-41	0	Kazald1
Pid1	2.34957e-44	-0.556039	0.19	0.484	4.01776e-41	0	Pid1
Pth1r	7.00255e-44	-0.748078	0.298	0.537	1.19744e-40	0	Pth1r
Tm4sf1	7.87038e-44	0.780503	0.908	0.697	1.34584e-40	0	Tm4sf1
Zfp366	1.07952e-43	0.622938	0.649	0.318	1.84599e-40	0	Zfp366
Ramp3	3.17842e-43	1.02428	0.67	0.423	5.43511e-40	0	Ramp3
Prss23	4.14577e-43	-0.344299	0.296	0.568	7.08927e-40	0	Prss23
Mgp	7.49956e-43	-3.15179	0.778	0.8	1.28243e-39	0	Mgp
Zfhx4	2.5828e-42	-0.922054	0.259	0.543	4.41659e-39	0	Zfhx4
Pappa	4.76789e-42	-0.776543	0.034	0.435	8.1531e-39	0	Pappa
Col9a2	5.67923e-42	-0.598591	0.256	0.454	9.71148e-39	0	Col9a2
Flt4	6.9162e-42	0.446955	0.723	0.485	1.18267e-38	0	Flt4
Mcc	1.19328e-41	1.02282	0.744	0.463	2.04051e-38	0	Mcc
Fli1	1.83531e-41	0.926501	0.757	0.503	3.13837e-38	0	Fli1
Hdac9	2.38712e-41	0.313579	0.718	0.444	4.08197e-38	0	Hdac9
Cst3	2.63319e-41	-1.57063	0.879	0.917	4.50276e-38	0	Cst3
Calcrl	3.63587e-41	0.960354	0.731	0.43	6.21735e-38	0	Calcrl
Prkcb	5.95829e-41	-0.265824	0.211	0.459	1.01887e-37	0	Prkcb
Yes1	1.35433e-40	0.898554	0.728	0.42	2.3159e-37	0	Yes1
Plod2	3.23554e-40	-0.875291	0.327	0.606	5.53277e-37	0	Plod2
Satb2	4.63976e-40	-0.823941	0.211	0.499	7.93398e-37	0	Satb2
Arhgef7	1.2596e-39	0.848209	0.76	0.463	2.15392e-36	0	Arhgef7
Olfml2b	1.92477e-39	-0.547081	0.161	0.454	3.29136e-36	0	Olfml2b
Fat1	2.91778e-39	-0.546681	0.174	0.452	4.9894e-36	0	Fat1
Ugdh	1.16415e-38	-0.562025	0.412	0.62	1.9907e-35	0	Ugdh
Dnase1l3	2.19113e-38	-0.319799	0.158	0.199	3.74684e-35	0	Dnase1l3
Antxr2	7.18219e-38	-0.944975	0.253	0.508	1.22815e-34	0	Antxr2
Cemip	1.14883e-37	-0.358403	0.195	0.468	1.96449e-34	0	Cemip
Serpine2	1.2218e-37	-1.59903	0.501	0.665	2.08928e-34	0	Serpine2
Crispld2	2.20199e-37	-0.960492	0.343	0.575	3.7654e-34	0	Crispld2
Shank3	4.11978e-37	0.915941	0.704	0.413	7.04482e-34	0	Shank3
Magi2	4.56881e-37	-0.968729	0.512	0.664	7.81267e-34	0	Magi2
Dio2	6.42374e-37	-0.362789	0.037	0.429	1.09846e-33	0	Dio2
Rasal2	6.81923e-37	0.877673	0.77	0.545	1.16609e-33	0	Rasal2
Plxdc2	6.84585e-37	-1.22898	0.433	0.615	1.17064e-33	0	Plxdc2
Cacna1c	8.77586e-37	-0.636769	0.142	0.458	1.50067e-33	0	Cacna1c
Steap4	1.46825e-36	-0.567576	0.026	0.407	2.5107e-33	0	Steap4
Eya1	2.78615e-36	-0.323494	0.19	0.436	4.76432e-33	0	Eya1
Fyn	3.87499e-36	0.757701	0.781	0.543	6.62623e-33	0	Fyn
Ccn4	4.52113e-36	-0.308335	0.216	0.455	7.73113e-33	0	Ccn4
EGFP	1.15365e-35	-0.371156	0.243	0.467	1.97275e-32	0	EGFP
Tiam2	1.19937e-35	-0.627374	0.314	0.536	2.05092e-32	0	Tiam2
Ptpn13	2.28549e-35	-0.516618	0.111	0.42	3.90819e-32	0	Ptpn13
Snorc	2.48341e-35	-1.56344	0.391	0.532	4.24664e-32	0	Snorc
Dach1	2.58708e-35	0.551027	0.683	0.424	4.42391e-32	0	Dach1
Col3a1	1.16047e-34	-2.08491	0.554	0.639	1.98441e-31	0	Col3a1
Sncg	1.89282e-34	-0.274219	0.734	0.424	3.23672e-31	0	Sncg
Cebpb	2.1697e-34	-1.30019	0.704	0.748	3.71019e-31	0	Cebpb
Mark1	3.31796e-34	-0.323339	0.185	0.403	5.67372e-31	0	Mark1
Ednrb	1.02804e-33	1.22558	0.636	0.396	1.75795e-30	0	Ednrb
Errfi1	1.0771e-33	-1.16782	0.478	0.692	1.84185e-30	0	Errfi1
Ghr	1.09567e-33	-0.582333	0.303	0.559	1.8736e-30	0	Ghr
Ebf2	2.11956e-33	-0.520751	0.092	0.425	3.62445e-30	0	Ebf2
Notch3	1.02571e-32	-0.912863	0.29	0.525	1.75396e-29	0	Notch3
Sdk1	2.26276e-32	-0.280461	0.124	0.448	3.86932e-29	0	Sdk1
Mcf2l	4.7413e-32	0.593225	0.646	0.412	8.10762e-29	0	Mcf2l
Cd36	7.59598e-32	0.340734	0.773	0.491	1.29891e-28	0	Cd36
Enpp1	1.00413e-31	-0.334456	0.211	0.457	1.71707e-28	0	Enpp1
Col5a1	4.93844e-31	-0.800699	0.314	0.534	8.44473e-28	0	Col5a1
Cdh2	6.08816e-31	-0.993867	0.237	0.475	1.04108e-27	0	Cdh2
Rasgrp3	7.8467e-31	0.741059	0.673	0.369	1.34179e-27	0	Rasgrp3
Esr1	8.03266e-31	-0.463307	0.166	0.44	1.37358e-27	0	Esr1
Tns3	1.53593e-30	-0.489066	0.277	0.51	2.62643e-27	0	Tns3
Kcnab1	1.61403e-30	-0.713934	0.385	0.543	2.76e-27	0	Kcnab1
Fstl1	1.69945e-30	-0.923261	0.435	0.642	2.90607e-27	0	Fstl1
Ly6a	2.87599e-30	0.549407	0.77	0.602	4.91795e-27	0	Ly6a
Phlda1	3.91446e-30	-0.252382	0.319	0.563	6.69373e-27	0	Phlda1
Rnd1	4.41546e-30	0.321185	0.636	0.381	7.55044e-27	0	Rnd1
Prr16	5.6945e-30	-0.531442	0.011	0.331	9.7376e-27	0	Prr16
Nupr1	1.00441e-29	-1.14354	0.633	0.766	1.71754e-26	0	Nupr1
Adgrg6	1.07446e-29	-0.315673	0.259	0.429	1.83732e-26	0	Adgrg6
8030451A03Rik	1.49807e-29	-0.389339	0.198	0.411	2.5617e-26	0	8030451A03Rik
Adipoq	1.70383e-29	-0.966311	0.325	0.5	2.91354e-26	0	Adipoq
Mmrn2	2.17239e-29	0.618858	0.718	0.507	3.71479e-26	0	Mmrn2
Vwf	2.40429e-29	0.250667	0.538	0.175	4.11134e-26	0	Vwf
Ston2	3.84351e-29	-0.444779	0.309	0.461	6.5724e-26	0	Ston2
Kcnq5	4.82097e-29	-0.504224	0.108	0.386	8.24386e-26	0	Kcnq5
Celf2	4.99327e-29	-0.543816	0.325	0.507	8.5385e-26	0	Celf2
Gm26532	5.81086e-29	-0.256677	0.53	0.648	9.93657e-26	0	Gm26532
Fap	6.32463e-29	-0.932211	0.528	0.592	1.08151e-25	0	Fap
Aplnr	1.98108e-28	0.908439	0.591	0.284	3.38764e-25	0	Aplnr
Tpm2	2.11169e-28	-1.48155	0.499	0.612	3.61098e-25	0	Tpm2
Chn1	9.35536e-28	-0.287014	0.23	0.394	1.59977e-24	0	Chn1
Mctp1	1.78109e-27	0.735579	0.657	0.394	3.04566e-24	0	Mctp1
Ngf	1.89758e-27	-0.415117	0.14	0.346	3.24485e-24	0	Ngf
Cdh11	2.79318e-27	-1.34449	0.485	0.574	4.77634e-24	0	Cdh11
Kcne3	3.41059e-27	0.420185	0.538	0.147	5.8321e-24	0	Kcne3
Gpm6b	3.87671e-27	-0.617225	0.332	0.542	6.62918e-24	0	Gpm6b
Fgfr2	1.30383e-26	-0.414026	0.559	0.741	2.22955e-23	0	Fgfr2
Fbln5	1.35896e-26	-0.460444	0.375	0.573	2.32381e-23	0	Fbln5
Tnfaip6	1.71213e-26	-0.65959	0.449	0.565	2.92775e-23	0	Tnfaip6
Glis3	2.4456e-26	-0.627786	0.356	0.53	4.18198e-23	0	Glis3
Aff2	2.88649e-26	-0.276996	0.211	0.381	4.93589e-23	0	Aff2
Pdk4	4.69798e-26	-0.255282	0.248	0.417	8.03354e-23	0	Pdk4
Arhgap6	6.76296e-26	-0.271407	0.301	0.499	1.15647e-22	0	Arhgap6
Prkcg	1.04568e-25	0.479577	0.662	0.423	1.78812e-22	0	Prkcg
Pdgfa	2.39969e-25	-0.436373	0.417	0.574	4.10347e-22	0	Pdgfa
Ccn5	3.30538e-25	-0.352803	0.193	0.436	5.6522e-22	0	Ccn5
Tent5c	3.37341e-25	-0.540493	0.404	0.537	5.76853e-22	0	Tent5c
Hpgd	3.91959e-25	-0.283471	0.372	0.471	6.7025e-22	0	Hpgd
Timp2	3.9663e-25	-0.60629	0.567	0.752	6.78238e-22	0	Timp2
Tnfrsf19	5.15696e-25	-0.428021	0.013	0.375	8.8184e-22	0	Tnfrsf19
Selp	5.39443e-25	0.607381	0.662	0.405	9.22447e-22	0	Selp
Heg1	5.41869e-25	0.733324	0.691	0.459	9.26597e-22	0	Heg1
Evl	5.55769e-25	0.755077	0.728	0.523	9.50366e-22	0	Evl
Ogn	7.30877e-25	-1.31168	0.731	0.667	1.2498e-21	0	Ogn
Matn3	1.00718e-24	-0.26979	0.686	0.392	1.72229e-21	0	Matn3
Hapln1	1.05986e-24	-0.632785	0.317	0.493	1.81236e-21	0	Hapln1
Ccdc80	1.8203e-24	-0.862989	0.501	0.576	3.11272e-21	0	Ccdc80
Igf1	2.86651e-24	-0.828227	0.417	0.55	4.90173e-21	0	Igf1
Arhgef3	3.20049e-24	0.786495	0.631	0.357	5.47284e-21	0	Arhgef3
Arhgap24	4.05037e-24	-0.596263	0.335	0.496	6.92613e-21	0	Arhgap24
Gadd45g	5.30108e-24	-0.752991	0.76	0.785	9.06485e-21	0	Gadd45g
Angptl1	7.21536e-24	-0.311126	0.032	0.388	1.23383e-20	0	Angptl1
G0s2	1.61213e-23	-1.12979	0.369	0.549	2.75675e-20	0	G0s2
Plpp3	1.68657e-23	0.537557	0.847	0.717	2.88403e-20	0	Plpp3
Dgkb	1.78462e-23	-0.508586	0.251	0.422	3.05171e-20	0	Dgkb
Gimap6	2.65879e-23	0.774514	0.673	0.535	4.54653e-20	0	Gimap6
Fign	3.0731e-23	-0.300006	0.282	0.464	5.255e-20	0	Fign
Filip1	3.48369e-23	0.449329	0.699	0.505	5.95711e-20	0	Filip1
Ltf	6.41487e-23	-0.383229	0.726	0.415	1.09694e-19	0	Ltf
Col6a3	6.90479e-23	-0.994514	0.512	0.594	1.18072e-19	0	Col6a3
Col14a1	6.97646e-23	-0.252246	0.135	0.388	1.19297e-19	0	Col14a1
Thbs2	7.66676e-23	-0.479442	0.335	0.492	1.31102e-19	0	Thbs2
Flna	7.91701e-23	-0.348533	0.412	0.596	1.35381e-19	0	Flna
Crem	1.03348e-22	0.283472	0.789	0.57	1.76725e-19	0	Crem
Mxd1	1.654e-22	-0.580684	0.293	0.468	2.82834e-19	0	Mxd1
Mt2	1.75688e-22	-0.858301	0.631	0.658	3.00426e-19	0	Mt2
Col1a1	1.80603e-22	-2.87957	0.536	0.677	3.0883e-19	0	Col1a1
Vcam1	2.27025e-22	-0.706179	0.435	0.577	3.88213e-19	0	Vcam1
Hk2	2.93649e-22	-0.610836	0.504	0.561	5.0214e-19	0	Hk2
Rcan2	4.1063e-22	-0.354531	0.303	0.472	7.02178e-19	0	Rcan2
Palld	6.5417e-22	-0.838537	0.491	0.603	1.11863e-18	0	Palld
Pdgfb	7.11954e-22	0.795871	0.628	0.434	1.21744e-18	0	Pdgfb
Hspb1	7.40829e-22	0.371156	0.876	0.723	1.26682e-18	0	Hspb1
Ifitm6	8.3837e-22	-0.300078	0.343	0.458	1.43361e-18	0	Ifitm6
Lama2	1.14214e-21	-0.660151	0.33	0.502	1.95306e-18	0	Lama2
Sorbs1	1.48503e-21	0.587154	0.739	0.521	2.53939e-18	0	Sorbs1
Ehd4	1.74022e-21	0.948742	0.67	0.454	2.97577e-18	0	Ehd4
Egfr	3.08016e-21	-0.801573	0.127	0.475	5.26707e-18	0	Egfr
Arl15	3.7662e-21	0.734321	0.778	0.581	6.4402e-18	0	Arl15
Unc5c	5.28293e-21	-0.490589	0.224	0.39	9.03381e-18	0	Unc5c
Tmem252	1.15734e-20	0.25616	0.559	0.209	1.97905e-17	0	Tmem252
Prdx2	1.2038e-20	-0.70824	0.839	0.846	2.05849e-17	0	Prdx2
Fibin	1.23365e-20	-0.579001	0.52	0.563	2.10954e-17	0	Fibin
Pi15	1.28452e-20	-0.265081	0.034	0.405	2.19653e-17	0	Pi15
Mnd1	1.35046e-20	-0.277149	0.752	0.445	2.30929e-17	0	Mnd1
Eya4	1.70644e-20	-0.592605	0.391	0.485	2.91801e-17	0	Eya4
Efnb2	1.79752e-20	0.898491	0.628	0.42	3.07377e-17	0	Efnb2
Fndc1	1.96721e-20	-0.370133	0.338	0.47	3.36393e-17	0	Fndc1
Pde2a	2.01978e-20	0.612392	0.675	0.511	3.45383e-17	0	Pde2a
Serping1	2.25814e-20	-1.42714	0.673	0.654	3.86142e-17	0	Serping1
Chad	5.31331e-20	-1.48434	0.417	0.533	9.08575e-17	0	Chad
Lmod1	7.6342e-20	-0.323365	0.749	0.474	1.30545e-16	0	Lmod1
Sele	1.69094e-19	0.459445	0.623	0.381	2.89152e-16	0	Sele
Aspn	2.00144e-19	-1.68808	0.657	0.637	3.42247e-16	0	Aspn
Lpar1	2.4448e-19	-0.568781	0.501	0.564	4.18062e-16	0	Lpar1
Omd	3.32726e-19	-0.695187	0.53	0.572	5.68962e-16	0	Omd
Trf	3.64048e-19	-0.696768	0.441	0.534	6.22523e-16	0	Trf
Bglap	4.13294e-19	-2.5006	0.573	0.629	7.06733e-16	0	Bglap
Rbp7	4.81983e-19	0.553848	0.573	0.368	8.24191e-16	0	Rbp7
Dock9	6.26628e-19	0.916475	0.641	0.441	1.07153e-15	0	Dock9
Bambi	8.20351e-19	0.341752	0.763	0.531	1.4028e-15	0	Bambi
Col9a1	8.55911e-19	-0.592279	0.351	0.447	1.46361e-15	0	Col9a1
Olfml3	9.9274e-19	-0.896981	0.609	0.614	1.69758e-15	0	Olfml3
Egr1	1.57206e-18	-0.52942	0.652	0.793	2.68822e-15	0	Egr1
Insr	2.55492e-18	0.714582	0.66	0.412	4.36892e-15	0	Insr
Tsc22d3	4.03416e-18	-0.401142	0.464	0.637	6.89841e-15	0	Tsc22d3
Cacna2d1	8.42067e-18	-0.796281	0.567	0.589	1.43993e-14	0	Cacna2d1
Gm13889	1.01697e-17	-0.704719	0.427	0.563	1.73901e-14	0	Gm13889
Shroom3	1.02732e-17	-0.28351	0.683	0.425	1.75671e-14	0	Shroom3
Sp140	1.53307e-17	-0.260326	0.388	0.492	2.62154e-14	0	Sp140
Acan	2.01507e-17	-0.68811	0.76	0.51	3.44576e-14	0	Acan
Rhoj	2.01775e-17	0.460861	0.757	0.641	3.45036e-14	0	Rhoj
Gm16685	3.30939e-17	-0.357516	0.499	0.545	5.65906e-14	0	Gm16685
Lama3	3.51786e-17	0.308498	0.557	0.319	6.01553e-14	0	Lama3
Pkp4	4.58391e-17	0.711897	0.699	0.513	7.83849e-14	0	Pkp4
Ccl2	4.67807e-17	-0.381721	0.43	0.494	7.99951e-14	0	Ccl2
Gm56730	5.28638e-17	0.70513	0.691	0.537	9.03972e-14	0	Gm56730
Mast4	6.6832e-17	0.939672	0.744	0.615	1.14283e-13	0	Mast4
Sptb	8.32788e-17	-0.340208	0.348	0.439	1.42407e-13	0	Sptb
Mfap4	9.05192e-17	-0.252581	0.029	0.243	1.54788e-13	0	Mfap4
S100a6	1.05229e-16	-1.22887	0.836	0.88	1.79942e-13	0	S100a6
Ndufa4l2	1.06298e-16	-0.806202	0.113	0.427	1.81769e-13	0	Ndufa4l2
Upp1	1.16175e-16	0.528986	0.644	0.463	1.9866e-13	0	Upp1
Mndal	1.41012e-16	0.592407	0.652	0.467	2.4113e-13	0	Mndal
Klhl6	1.91779e-16	0.593521	0.546	0.324	3.27942e-13	0	Klhl6
Ecm1	1.98144e-16	-0.321359	0.47	0.603	3.38827e-13	0	Ecm1
Fbln1	2.22375e-16	-0.396118	0.346	0.481	3.80261e-13	0	Fbln1
Trpc6	2.25431e-16	-0.253194	0.237	0.383	3.85487e-13	0	Trpc6
Scrg1	2.7379e-16	-0.421847	0.483	0.554	4.68182e-13	0	Scrg1
Efna5	3.06519e-16	-0.260461	0.462	0.544	5.24147e-13	0	Efna5
Nt5c3	4.15503e-16	-0.298549	0.406	0.521	7.1051e-13	0	Nt5c3
Ncf2	6.79689e-16	-0.429241	0.522	0.532	1.16227e-12	0	Ncf2
H2ac24	1.4193e-15	-0.519446	0.778	0.577	2.427e-12	0	H2ac24
Tnfsf11	1.70209e-15	-0.362904	0.734	0.498	2.91057e-12	0	Tnfsf11
Schip1	3.93581e-15	0.833257	0.644	0.49	6.73023e-12	0	Schip1
Lsp1	5.20401e-15	-0.486466	0.367	0.522	8.89886e-12	0	Lsp1
Kng1	5.94529e-15	-0.27003	0.348	0.47	1.01664e-11	0	Kng1
Il1rap	8.16411e-15	-0.251725	0.372	0.441	1.39606e-11	0	Il1rap
Fgf7	9.59351e-15	-0.389855	0.119	0.428	1.64049e-11	0	Fgf7
Retnlg	1.15307e-14	-2.12703	0.367	0.48	1.97175e-11	0	Retnlg
Angptl4	1.45229e-14	-0.437662	0.557	0.616	2.48341e-11	0	Angptl4
Fn1	1.47909e-14	-1.59012	0.57	0.623	2.52924e-11	0	Fn1
Pde4b	1.61566e-14	0.713741	0.749	0.637	2.76278e-11	0	Pde4b
Ccdc85a	1.71654e-14	0.600305	0.57	0.381	2.93529e-11	0	Ccdc85a
Clca3a1	1.92075e-14	-0.367007	0.298	0.363	3.28449e-11	0	Clca3a1
Pdpn	2.15927e-14	-0.266348	0.472	0.512	3.69235e-11	0	Pdpn
Jag2	2.36163e-14	0.342208	0.322	0.379	4.03839e-11	0	Jag2
Tspo2	3.42273e-14	-0.297561	0.731	0.524	5.85286e-11	0	Tspo2
Entpd1	3.45268e-14	0.440595	0.67	0.53	5.90409e-11	0	Entpd1
Cytl1	5.63811e-14	-0.823151	0.417	0.524	9.64116e-11	0	Cytl1
Prickle2	7.20643e-14	0.540852	0.66	0.467	1.2323e-10	0	Prickle2
Gm20619	7.6948e-14	-0.380183	0.021	0.289	1.31581e-10	0	Gm20619
Btnl9	7.94211e-14	0.884656	0.538	0.222	1.3581e-10	0	Btnl9
Twist1	8.06709e-14	-0.444266	0.509	0.538	1.37947e-10	0	Twist1
Chp2	8.4165e-14	0.31607	0.604	0.402	1.43922e-10	0	Chp2
Arhgdib	1.12582e-13	-0.261431	0.435	0.548	1.92515e-10	0	Arhgdib
Ank1	1.7207e-13	-0.370093	0.691	0.462	2.94239e-10	0	Ank1
Icam1	2.40648e-13	0.356578	0.768	0.573	4.11508e-10	0	Icam1
Ptprc	2.46251e-13	-0.458517	0.367	0.49	4.21089e-10	0	Ptprc
Fos	2.77621e-13	-0.637579	0.704	0.826	4.74732e-10	0	Fos
Synpo2	2.92772e-13	-0.254176	0.111	0.376	5.0064e-10	0	Synpo2
Prkg1	4.52166e-13	-0.81074	0.565	0.675	7.73204e-10	0	Prkg1
Tspan18	4.54697e-13	0.62159	0.567	0.363	7.77531e-10	0	Tspan18
D5Ertd615e	5.69468e-13	0.629578	0.296	0.263	9.73791e-10	0	D5Ertd615e
Cxcl10	8.0937e-13	0.413432	0.633	0.389	1.38402e-09	0	Cxcl10
Slc4a1	8.29895e-13	-0.507928	0.734	0.558	1.41912e-09	0	Slc4a1
Stab1	9.2565e-13	0.273162	0.599	0.387	1.58286e-09	0	Stab1
Cpxm1	9.63123e-13	-0.353377	0.346	0.468	1.64694e-09	0	Cpxm1
Ibsp	9.89897e-13	-2.23982	0.668	0.652	1.69272e-09	0	Ibsp
Sema6d	1.43884e-12	0.400298	0.668	0.506	2.46042e-09	0	Sema6d
Cxcl12	1.57197e-12	-1.19695	0.836	0.625	2.68806e-09	0	Cxcl12
Abca1	1.57809e-12	0.344334	0.704	0.53	2.69853e-09	0	Abca1
B3galt1	1.82697e-12	-0.318471	0.361	0.441	3.12412e-09	0	B3galt1
Ctnna3	1.9146e-12	-0.504962	0.739	0.523	3.27396e-09	0	Ctnna3
Specc1	1.98411e-12	-0.408594	0.369	0.464	3.39283e-09	0	Specc1
Wif1	2.05507e-12	-1.0059	0.488	0.53	3.51417e-09	0	Wif1
Slc16a3	2.85427e-12	-0.323211	0.704	0.475	4.88081e-09	0	Slc16a3
Dlx5	2.97139e-12	-0.422895	0.499	0.523	5.08108e-09	0	Dlx5
Slco2a1	3.95018e-12	0.579357	0.58	0.388	6.7548e-09	0	Slco2a1
Cthrc1	6.58514e-12	-0.459773	0.414	0.48	1.12606e-08	0	Cthrc1
Ifitm1	7.52834e-12	-0.568933	0.456	0.512	1.28735e-08	0	Ifitm1
Adamts5	9.16432e-12	-0.604675	0.478	0.569	1.5671e-08	0	Adamts5
Edil3	9.93697e-12	-0.563425	0.348	0.472	1.69922e-08	0	Edil3
Ccn2	1.02741e-11	-0.84636	0.538	0.573	1.75687e-08	0	Ccn2
Pde3a	1.09519e-11	-0.690963	0.385	0.465	1.87278e-08	0	Pde3a
Snca	1.16112e-11	-0.547228	0.726	0.502	1.98552e-08	0	Snca
Man1a	1.46941e-11	0.331716	0.734	0.606	2.51268e-08	0	Man1a
Rgs7bp	1.61024e-11	-0.389277	0.42	0.45	2.75351e-08	0	Rgs7bp
Irag1	1.6282e-11	-0.295612	0.137	0.378	2.78422e-08	0	Irag1
Marchf3	1.67457e-11	-0.488725	0.538	0.614	2.86352e-08	0	Marchf3
Cebpd	1.9183e-11	-0.49131	0.728	0.75	3.2803e-08	0	Cebpd
Nlgn1	2.77305e-11	-0.395224	0.303	0.372	4.74191e-08	0	Nlgn1
Cpox	3.86331e-11	-0.2731	0.681	0.467	6.60626e-08	0	Cpox
Basp1	4.37505e-11	-0.567154	0.456	0.491	7.48134e-08	0	Basp1
Rad51b	4.43567e-11	-0.367181	0.699	0.48	7.58499e-08	0	Rad51b
Bicc1	5.19765e-11	-1.04484	0.636	0.61	8.88797e-08	0	Bicc1
Postn	5.32536e-11	-1.13703	0.544	0.521	9.10637e-08	0	Postn
Herc1	5.83542e-11	0.377668	0.739	0.569	9.97857e-08	0	Herc1
Smoc2	6.15598e-11	-0.574006	0.346	0.479	1.05267e-07	0	Smoc2
Hdc	6.59181e-11	-0.639874	0.662	0.478	1.1272e-07	0	Hdc
Emp1	7.02919e-11	0.409873	0.77	0.743	1.20199e-07	0	Emp1
Kng2	7.08821e-11	-0.32696	0.338	0.441	1.21208e-07	0	Kng2
Vcan	7.47516e-11	-0.380002	0.367	0.439	1.27825e-07	0	Vcan
Pik3c2b	7.75244e-11	0.429486	0.493	0.263	1.32567e-07	0	Pik3c2b
Aebp1	8.01341e-11	-0.464076	0.504	0.587	1.37029e-07	0	Aebp1
Hemgn	9.98778e-11	-0.270159	0.697	0.491	1.70791e-07	0	Hemgn
Dgat1	1.01944e-10	-0.375197	0.53	0.545	1.74325e-07	0	Dgat1
Xylt1	1.1937e-10	-0.368611	0.467	0.598	2.04122e-07	0	Xylt1
Cnnm2	1.37808e-10	-0.272511	0.652	0.403	2.35652e-07	0	Cnnm2
Ptn	1.4189e-10	-0.501866	0.385	0.514	2.42632e-07	0	Ptn
Kcne4	1.50594e-10	-0.352457	0.343	0.455	2.57515e-07	0	Kcne4
Fkbp11	2.14866e-10	-0.327332	0.48	0.501	3.6742e-07	0	Fkbp11
Nmt2	2.79382e-10	0.344713	0.67	0.503	4.77744e-07	0	Nmt2
Myl9	2.86554e-10	-1.24217	0.528	0.501	4.90008e-07	0	Myl9
Il1r2	3.24754e-10	-0.501105	0.33	0.436	5.5533e-07	0	Il1r2
Mkrn1	4.27372e-10	-0.738587	0.62	0.632	7.30805e-07	0	Mkrn1
Trerf1	6.03154e-10	0.467936	0.322	0.369	1.03139e-06	0	Trerf1
Dab2	6.70214e-10	0.408504	0.654	0.514	1.14607e-06	0	Dab2
Casp8	7.03784e-10	0.284461	0.596	0.431	1.20347e-06	0	Casp8
Ypel2	8.52217e-10	0.490314	0.646	0.479	1.45729e-06	0	Ypel2
Sema5a	8.95434e-10	-0.512091	0.282	0.4	1.53119e-06	0	Sema5a
Galnt18	1.1217e-09	0.406913	0.623	0.471	1.9181e-06	0	Galnt18
Il6st	1.49601e-09	0.255572	0.86	0.671	2.55818e-06	0	Il6st
Tnmd	1.77598e-09	-0.411743	0.354	0.451	3.03692e-06	0	Tnmd
Hp	1.97505e-09	-1.48556	0.689	0.582	3.37734e-06	0	Hp
Adamts9	2.08745e-09	0.377508	0.744	0.649	3.56954e-06	0	Adamts9
Eda	2.16269e-09	-0.628668	0.723	0.488	3.69819e-06	0	Eda
Myh11	2.16579e-09	-1.04683	0.15	0.359	3.7035e-06	0	Myh11
Higd1b	2.27592e-09	-0.325233	0.013	0.253	3.89183e-06	0	Higd1b
Cd52	2.47376e-09	-0.767422	0.364	0.46	4.23014e-06	0	Cd52
Ubd	2.6034e-09	-0.481686	0.57	0.353	4.45181e-06	0	Ubd
Tppp3	2.61294e-09	-0.282384	0.427	0.485	4.46813e-06	0	Tppp3
Ednra	3.22816e-09	-0.443426	0.343	0.464	5.52015e-06	0	Ednra
Sema3g	3.45079e-09	0.266629	0.303	0.216	5.90085e-06	0	Sema3g
Mfap5	3.57611e-09	-0.465412	0.346	0.441	6.11514e-06	0	Mfap5
Adam8	3.71343e-09	-0.329848	0.723	0.482	6.34997e-06	0	Adam8
Piezo2	4.24879e-09	0.845857	0.53	0.392	7.26544e-06	0	Piezo2
Fbn1	4.4489e-09	-0.872587	0.62	0.634	7.60762e-06	0	Fbn1
Mustn1	5.03954e-09	-0.766711	0.702	0.533	8.61761e-06	0	Mustn1
Il1rn	5.84276e-09	-0.282962	0.351	0.458	9.99112e-06	0	Il1rn
Pdzrn3	5.92163e-09	-1.06061	0.617	0.545	1.0126e-05	0	Pdzrn3
Ankrd33b	6.15377e-09	0.384909	0.596	0.503	1.05229e-05	0	Ankrd33b
Cygb	8.09867e-09	-0.571295	0.639	0.602	1.38487e-05	0	Cygb
Ephb1	8.35891e-09	0.294243	0.298	0.281	1.42937e-05	0	Ephb1
Slc4a4	8.78849e-09	-0.486743	0.501	0.491	1.50283e-05	0	Slc4a4
Ramp1	8.8043e-09	-0.458924	0.538	0.533	1.50553e-05	0	Ramp1
Slc6a6	1.01632e-08	0.672301	0.66	0.564	1.73791e-05	0	Slc6a6
Col12a1	1.53099e-08	-1.20636	0.697	0.613	2.61799e-05	0	Col12a1
Mid1	1.59217e-08	-0.348708	0.454	0.517	2.72262e-05	0	Mid1
S100a8	1.83749e-08	-3.16047	0.538	0.552	3.14211e-05	0	S100a8
Svep1	1.86718e-08	-0.370615	0.699	0.425	3.19288e-05	0	Svep1
Gfpt2	2.73076e-08	-0.607787	0.588	0.527	4.6696e-05	0	Gfpt2
Tyrobp	2.7733e-08	-1.02359	0.346	0.456	4.74234e-05	0	Tyrobp
Plxna4	3.54081e-08	0.64166	0.575	0.42	6.05478e-05	0	Plxna4
Kcnma1	4.13317e-08	-0.936877	0.633	0.585	7.06773e-05	0	Kcnma1
Gypa	5.18517e-08	-0.71636	0.554	0.559	8.86664e-05	0	Gypa
Tspan5	7.17326e-08	0.661295	0.557	0.402	0.000122663	0	Tspan5
Plk2	7.18668e-08	0.511985	0.602	0.454	0.000122892	0	Plk2
Srgap1	7.81296e-08	0.478553	0.594	0.41	0.000133602	0	Srgap1
Plcl1	1.02134e-07	-0.381311	0.422	0.478	0.000174648	0	Plcl1
Ppfibp2	1.04169e-07	-0.381037	0.348	0.373	0.00017813	0	Ppfibp2
Mpz	1.23619e-07	-0.295552	0.029	0.244	0.000211388	0	Mpz
Camp	1.38097e-07	-1.00527	0.435	0.477	0.000236146	0	Camp
Itgam	1.45646e-07	-0.276743	0.372	0.471	0.000249055	0	Itgam
Cadm1	1.58209e-07	-0.435992	0.454	0.495	0.000270537	0	Cadm1
Ndnf	1.74071e-07	-0.264456	0.346	0.439	0.000297662	0	Ndnf
Pmp22	2.41058e-07	-0.334023	0.604	0.639	0.00041221	0	Pmp22
Col11a1	3.16029e-07	-1.60493	0.662	0.612	0.000540409	0	Col11a1
Coro1a	3.30778e-07	-0.341655	0.367	0.462	0.00056563	0	Coro1a
H1f5	3.35202e-07	-0.515997	0.728	0.573	0.000573196	0	H1f5
Tbc1d9	4.23366e-07	0.290301	0.499	0.289	0.000723955	0	Tbc1d9
Pglyrp1	4.32686e-07	-0.380174	0.686	0.447	0.000739894	0	Pglyrp1
Mb21d2	4.81493e-07	0.287772	0.522	0.387	0.000823353	0	Mb21d2
Mia	4.91931e-07	-0.917334	0.72	0.455	0.000841202	0	Mia
Ptpn4	5.29088e-07	0.382238	0.609	0.469	0.000904741	0	Ptpn4
Bmp6	5.43044e-07	-0.280165	0.697	0.53	0.000928605	0	Bmp6
C3	5.81495e-07	-0.373639	0.354	0.454	0.000994356	0	C3
Esm1	6.60891e-07	-0.413501	0.422	0.453	0.00113012	0	Esm1
Acta2	6.7036e-07	-2.18434	0.456	0.437	0.00114631	0	Acta2
Prelp	7.40548e-07	-0.621417	0.707	0.622	0.00126634	0	Prelp
Nr4a3	8.30253e-07	-0.322828	0.475	0.479	0.00141973	0	Nr4a3
Col24a1	8.5404e-07	-0.281909	0.538	0.356	0.00146041	0	Col24a1
Grem1	9.91326e-07	-0.42007	0.459	0.473	0.00169517	0	Grem1
Pcolce2	1.1448e-06	-0.468479	0.731	0.485	0.00195761	0	Pcolce2
C4b	1.16688e-06	-0.353656	0.34	0.432	0.00199536	0	C4b
Ssr4	1.19874e-06	-0.430531	0.805	0.774	0.00204985	0	Ssr4
H4c4	1.32765e-06	-0.623319	0.654	0.642	0.00227028	0	H4c4
Gm26740	1.44037e-06	-0.351506	0.375	0.458	0.00246304	0	Gm26740
Adarb1	1.70838e-06	0.517612	0.612	0.561	0.00292134	0	Adarb1
Il1b	1.72157e-06	-0.911964	0.367	0.462	0.00294388	0	Il1b
Npnt	2.17198e-06	0.251176	0.335	0.327	0.00371409	0	Npnt
Ccl6	2.25097e-06	-0.40939	0.391	0.472	0.00384915	0	Ccl6
Nckap5	2.38263e-06	-0.326668	0.398	0.439	0.00407429	0	Nckap5
Rasl11a	2.58663e-06	-0.944324	0.712	0.608	0.00442314	0	Rasl11a
Aoc3	2.85171e-06	-0.30431	0.512	0.469	0.00487642	0	Aoc3
Tagln	2.92568e-06	-1.47205	0.741	0.548	0.00500291	0	Tagln
Acod1	3.44606e-06	-0.716123	0.367	0.458	0.00589277	0	Acod1
Kitl	3.99929e-06	0.389931	0.768	0.646	0.00683878	0	Kitl
Arg2	4.13289e-06	-0.283405	0.736	0.471	0.00706724	0	Arg2
Bglap2	4.33123e-06	-1.97975	0.673	0.617	0.00740641	0	Bglap2
Abcb10	4.49083e-06	-0.259348	0.459	0.478	0.00767931	0	Abcb10
Serpinh1	4.94635e-06	-0.443219	0.77	0.81	0.00845827	0	Serpinh1
Samd12	5.54221e-06	0.461021	0.528	0.358	0.00947718	0	Samd12
Dmd	6.41727e-06	-0.507876	0.425	0.475	0.0109735	0	Dmd
Prg4	6.5479e-06	-0.723934	0.639	0.456	0.0111969	0	Prg4
Wfdc17	6.88173e-06	-0.420606	0.367	0.457	0.0117678	0	Wfdc17
Tmem176b	7.20831e-06	-0.479773	0.752	0.751	0.0123262	0	Tmem176b
Nbl1	7.51173e-06	-0.628073	0.652	0.611	0.0128451	0	Nbl1
Rac2	8.69311e-06	-0.287468	0.367	0.431	0.0148652	0	Rac2
Clu	9.15669e-06	-0.830009	0.541	0.582	0.0156579	0	Clu
Tenm3	1.08749e-05	-0.604481	0.443	0.463	0.0185961	0	Tenm3
Mmp16	1.40957e-05	-0.316357	0.53	0.362	0.0241036	0	Mmp16
Mcemp1	1.50869e-05	-0.348977	0.367	0.456	0.0257986	0	Mcemp1
Abca8a	1.62754e-05	-0.417369	0.367	0.446	0.0278309	0	Abca8a
Lilrb4a	2.17875e-05	-0.307216	0.367	0.453	0.0372566	0	Lilrb4a
Trem1	2.21737e-05	-0.415022	0.367	0.455	0.0379169	0	Trem1
Ermap	2.25575e-05	-0.291932	0.393	0.404	0.0385733	0	Ermap
Rps6ka2	2.28799e-05	0.258712	0.377	0.424	0.0391246	0	Rps6ka2
Thbs4	2.35553e-05	-1.09611	0.712	0.506	0.0402795	0	Thbs4
Clec4e	2.52257e-05	-0.43958	0.369	0.457	0.0431359	0	Clec4e
Adcy2	2.95917e-05	-0.801344	0.512	0.506	0.0506018	0	Adcy2
Spon1	3.03539e-05	-0.467557	0.588	0.526	0.0519052	0	Spon1
Fat3	3.25069e-05	-0.841305	0.668	0.451	0.0555868	0	Fat3
Lilrb4b	4.01769e-05	-0.259715	0.367	0.454	0.0687025	0	Lilrb4b
Alas2	4.07735e-05	-0.505158	0.704	0.534	0.0697227	0	Alas2
Lifr	4.59398e-05	-0.375359	0.517	0.579	0.078557	0	Lifr
H2ac20	4.74901e-05	-0.264999	0.694	0.507	0.0812081	0	H2ac20
Thbs1	4.77565e-05	-1.26991	0.675	0.643	0.0816636	0	Thbs1
Cpe	5.2584e-05	-0.792983	0.712	0.577	0.0899186	0	Cpe
Csf3r	5.41987e-05	-0.33461	0.367	0.45	0.0926797	0	Csf3r
Smpd3	5.55021e-05	-0.394534	0.554	0.522	0.0949085	0	Smpd3
Pdgfrl	6.28822e-05	-0.281341	0.649	0.484	0.107529	0	Pdgfrl
Nt5e	6.5735e-05	-0.377509	0.741	0.537	0.112407	0	Nt5e
Gdpd2	6.71736e-05	-0.613549	0.391	0.44	0.114867	0	Gdpd2
Aff3	7.1847e-05	-0.366919	0.451	0.445	0.122858	0	Aff3
Wfdc21	7.33581e-05	-0.698271	0.367	0.458	0.125442	0	Wfdc21
Isg20	7.90112e-05	-0.334792	0.694	0.506	0.135109	0	Isg20
Mme	9.51397e-05	-0.396629	0.327	0.419	0.162689	0	Mme
Pdgfra	0.000106871	-0.511183	0.596	0.507	0.182749	0	Pdgfra
Col2a1	0.000122451	-1.96377	0.53	0.522	0.209391	0	Col2a1
Metrnl	0.000124894	-0.508633	0.689	0.587	0.213569	0	Metrnl
Igfbp4	0.000167025	-0.560298	0.668	0.709	0.285612	0	Igfbp4
Slc7a11	0.000167034	-0.587603	0.356	0.434	0.285628	0	Slc7a11
Dhrs9	0.000167928	-0.275816	0.367	0.433	0.287156	0	Dhrs9
Cxcl2	0.000183893	-0.687874	0.641	0.491	0.314457	0	Cxcl2
Anxa3	0.000218134	0.444582	0.607	0.554	0.373009	0	Anxa3
Mmp8	0.00022893	-0.398725	0.375	0.436	0.39147	0	Mmp8
H3c3	0.000253168	-0.37983	0.702	0.573	0.432917	0	H3c3
Id2	0.00027113	-0.368044	0.612	0.612	0.463633	0	Id2
Car3	0.000271426	-0.767963	0.488	0.447	0.464139	0	Car3
Ust	0.000272025	-0.566492	0.665	0.554	0.465163	0	Ust
Sorl1	0.00028329	-0.379518	0.367	0.445	0.484425	0	Sorl1
Fxyd2	0.000290782	-0.32147	0.633	0.431	0.497237	0	Fxyd2
Pals2	0.000293815	-0.254706	0.599	0.556	0.502424	0	Pals2
Vegfc	0.000337045	0.393778	0.367	0.358	0.576347	0	Vegfc
Eml1	0.000378569	0.424135	0.53	0.427	0.647354	0	Eml1
Fhod3	0.000415023	-0.289851	0.633	0.432	0.709689	0	Fhod3
Plek	0.00043617	-0.466962	0.449	0.406	0.74585	0	Plek
Cyp1b1	0.000489613	-0.475486	0.417	0.452	0.837238	0	Cyp1b1
Car2	0.000610527	-0.856099	0.639	0.626	1	0	Car2
Lum	0.00061211	-1.59029	0.731	0.642	1	0	Lum
Ar	0.000701023	-0.297642	0.499	0.512	1	0	Ar
Ano1	0.000750373	-0.586359	0.512	0.441	1	0	Ano1
Nav3	0.000978845	0.621661	0.546	0.477	1	0	Nav3
Mmp9	0.000982413	-0.420474	0.354	0.434	1	0	Mmp9
Sgcd	0.00106898	-0.95054	0.694	0.597	1	0	Sgcd
Zfp385b	0.00113164	-0.314354	0.435	0.389	1	0	Zfp385b
Pik3ap1	0.00114267	-0.326399	0.367	0.442	1	0	Pik3ap1
Crip1	0.00124007	-1.1445	0.794	0.756	1	0	Crip1
Dnm3	0.00126191	0.81327	0.525	0.422	1	0	Dnm3
Depp1	0.00133172	0.254937	0.427	0.173	1	0	Depp1
Ltbp1	0.00133803	-0.562935	0.631	0.571	1	0	Ltbp1
Ngp	0.0013761	-1.2825	0.398	0.461	1	0	Ngp
Scara3	0.00153025	-0.452173	0.678	0.438	1	0	Scara3
Rhd	0.00157786	-0.499393	0.702	0.564	1	0	Rhd
Tpd52	0.00174344	-0.522732	0.488	0.444	1	0	Tpd52
Ccr1	0.00174589	-0.264522	0.367	0.429	1	0	Ccr1
Igfbp3	0.00174905	0.932927	0.459	0.29	1	0	Igfbp3
Dock2	0.00183401	-0.296011	0.367	0.438	1	0	Dock2
Ctsl	0.0019313	-0.626596	0.863	0.818	1	0	Ctsl
Naaladl2	0.00194712	-0.81489	0.668	0.577	1	0	Naaladl2
Pip5k1b	0.00195769	-0.519563	0.604	0.422	1	0	Pip5k1b
Prxl2a	0.0019838	-0.334519	0.522	0.469	1	0	Prxl2a
Cttnbp2	0.00200511	0.317247	0.385	0.413	1	0	Cttnbp2
Cd300lf	0.00212262	-0.2589	0.367	0.417	1	0	Cd300lf
Mgst3	0.00230186	-0.266735	0.652	0.597	1	0	Mgst3
Agt	0.00235537	-0.387574	0.657	0.542	1	0	Agt
Dclk1	0.00237911	-0.545387	0.541	0.458	1	0	Dclk1
Gpm6a	0.00247784	-0.282856	0.417	0.373	1	0	Gpm6a
Lepr	0.00255827	-0.412159	0.704	0.549	1	0	Lepr
Kcnk2	0.00273576	-0.560619	0.649	0.511	1	0	Kcnk2
Clec4d	0.00278781	-0.69444	0.367	0.433	1	0	Clec4d
Cd44	0.00288114	-0.849083	0.649	0.522	1	0	Cd44
Aldh1a2	0.00331203	-0.358547	0.615	0.409	1	0	Aldh1a2
Cox4i2	0.00369883	-0.45818	0.549	0.443	1	0	Cox4i2
E2f2	0.0037273	-0.255554	0.515	0.489	1	0	E2f2
Pcdh7	0.00379413	-0.361775	0.636	0.445	1	0	Pcdh7
Vav3	0.00393114	0.358809	0.58	0.518	1	0	Vav3
Hmgcll1	0.00401757	-0.282193	0.343	0.315	1	0	Hmgcll1
Slpi	0.00415398	-1.06068	0.367	0.436	1	0	Slpi
Lcn2	0.00432238	-1.00831	0.71	0.493	1	0	Lcn2
Ctse	0.0048687	-0.449409	0.712	0.509	1	0	Ctse
Blvrb	0.00488027	-0.59396	0.789	0.723	1	0	Blvrb
Ifitm5	0.00512466	-0.329249	0.607	0.514	1	0	Ifitm5
Htra1	0.00515539	-0.66783	0.715	0.584	1	0	Htra1
Cxcl9	0.00523353	0.311503	0.488	0.396	1	0	Cxcl9
Ube2c	0.00557207	-0.396453	0.678	0.553	1	0	Ube2c
Hba-a1	0.00622158	-1.23885	0.997	0.995	1	0	Hba-a1
Col22a1	0.00744632	-0.259576	0.652	0.447	1	0	Col22a1
Susd5	0.00763965	-0.289284	0.704	0.565	1	0	Susd5
Nnmt	0.00815703	-0.362014	0.652	0.566	1	0	Nnmt
Loxl2	0.00839087	-0.268457	0.459	0.432	1	0	Loxl2
Inhbb	0.00852685	0.342347	0.499	0.401	1	0	Inhbb
Mir142hg	0.00911284	-0.562525	0.559	0.488	1	0	Mir142hg
Cryab	0.00938061	-0.845509	0.617	0.553	1	0	Cryab
Ptgis	0.00947818	-0.709426	0.678	0.528	1	0	Ptgis
Tfpi	7.46223e-178	2.05215	0.973	0.501	1.27604e-174	1	Tfpi
Selenop	6.96211e-160	1.92845	0.971	0.634	1.19052e-156	1	Selenop
Stab2	4.38574e-158	2.18932	0.912	0.406	7.49961e-155	1	Stab2
Aldob	1.5999e-153	0.716817	0.838	0.331	2.73583e-150	1	Aldob
Wdr17	2.18924e-151	1.65024	0.896	0.389	3.7436e-148	1	Wdr17
Gpm6a.1	1.73454e-143	1.75188	0.894	0.332	2.96607e-140	1	Gpm6a
Fam167b.1	3.48344e-143	1.14258	0.902	0.409	5.95668e-140	1	Fam167b
Il6st.1	8.7729e-139	1.52357	0.947	0.664	1.50017e-135	1	Il6st
Mafb	1.36225e-136	1.58446	0.941	0.587	2.32945e-133	1	Mafb
Ralgapa2	7.05699e-134	1.66933	0.918	0.489	1.20675e-130	1	Ralgapa2
Cldn5	4.4602e-132	1.11792	0.949	0.447	7.62694e-129	1	Cldn5
Fabp4	1.92882e-130	1.4777	0.973	0.602	3.29829e-127	1	Fabp4
Ctla2a.1	4.66523e-127	1.04527	0.965	0.422	7.97754e-124	1	Ctla2a
Adamts5.1	7.79374e-127	1.72722	0.912	0.532	1.33273e-123	1	Adamts5
Ldb2.1	1.26479e-125	1.38825	0.941	0.542	2.16279e-122	1	Ldb2
Lrg1.1	4.03239e-124	1.51549	0.912	0.466	6.89538e-121	1	Lrg1
Mrc1	6.09858e-118	1.67253	0.854	0.373	1.04286e-114	1	Mrc1
Galnt18.1	8.01258e-118	1.71739	0.878	0.449	1.37015e-114	1	Galnt18
Gm1673	9.68079e-117	1.11454	0.88	0.51	1.65541e-113	1	Gm1673
Egfl7.1	7.53892e-115	1.12322	0.936	0.493	1.28916e-111	1	Egfl7
Cdh11.1	1.34174e-111	-1.41308	0.082	0.608	2.29437e-108	1	Cdh11
Lgmn	1.0643e-109	1.46209	0.87	0.492	1.81995e-106	1	Lgmn
Plvap.1	1.36567e-107	1.24689	0.899	0.428	2.33529e-104	1	Plvap
Stox2.1	1.64582e-104	1.36053	0.891	0.484	2.81436e-101	1	Stox2
Abcc9	1.82066e-103	1.30646	0.88	0.43	3.11333e-100	1	Abcc9
Magi1.1	2.5391e-103	1.2327	0.912	0.525	4.34186e-100	1	Magi1
F8	8.26065e-103	1.41066	0.846	0.419	1.41257e-99	1	F8
Diaph2	2.79361e-101	1.40774	0.912	0.601	4.77706e-98	1	Diaph2
Rbfox1	3.20583e-98	1.95939	0.811	0.359	5.48198e-95	1	Rbfox1
Insr.1	4.84858e-98	1.4522	0.856	0.395	8.29107e-95	1	Insr
Mt2.1	8.79751e-98	-1.08174	0.362	0.68	1.50437e-94	1	Mt2
Srgap1.1	1.5503e-97	1.34711	0.843	0.389	2.65102e-94	1	Srgap1
Htra1.1	1.928e-97	-0.818468	0.186	0.628	3.29688e-94	1	Htra1
Pdzrn3.1	1.26433e-96	-1.08662	0.088	0.59	2.162e-93	1	Pdzrn3
S100a6.1	8.97481e-96	-2.73297	0.827	0.88	1.53469e-92	1	S100a6
Kdr.1	1.3301e-94	1.11204	0.87	0.436	2.27446e-91	1	Kdr
Ctsl.1	1.69735e-94	1.47006	0.936	0.812	2.90247e-91	1	Ctsl
Emcn.1	1.84544e-94	1.14017	0.886	0.424	3.1557e-91	1	Emcn
Plekhg1.1	3.8909e-94	1.21755	0.862	0.455	6.65344e-91	1	Plekhg1
Zfp521	4.30634e-94	1.29545	0.87	0.513	7.36384e-91	1	Zfp521
Gpihbp1.1	6.47223e-94	0.605223	0.888	0.485	1.10675e-90	1	Gpihbp1
Ubd.1	1.07415e-93	1.62661	0.793	0.334	1.8368e-90	1	Ubd
Sema6a.1	1.14854e-93	1.19097	0.875	0.443	1.964e-90	1	Sema6a
Crip1.1	4.86623e-93	-2.39604	0.473	0.783	8.32125e-90	1	Crip1
Eng.1	2.2878e-92	1.08936	0.918	0.553	3.91214e-89	1	Eng
Ptx3.1	1.6378e-91	-0.274612	0.122	0.414	2.80063e-88	1	Ptx3
Adgrg6.1	4.4186e-89	1.35458	0.798	0.383	7.55581e-86	1	Adgrg6
Upp1.1	6.70073e-89	0.465859	0.84	0.447	1.14583e-85	1	Upp1
Cdh5.1	3.62083e-87	0.857154	0.92	0.484	6.19161e-84	1	Cdh5
Tspan7	6.91638e-86	1.07699	0.856	0.468	1.1827e-82	1	Tspan7
Ccdc80.1	2.33739e-85	-0.844075	0.136	0.607	3.99695e-82	1	Ccdc80
Cyp4b1	5.72917e-82	1.03336	0.779	0.328	9.79689e-79	1	Cyp4b1
Flt1.1	2.51793e-81	0.842143	0.934	0.55	4.30565e-78	1	Flt1
Vcam1.1	3.04765e-81	1.22124	0.902	0.538	5.21148e-78	1	Vcam1
Serpine2.1	1.02896e-79	-1.87371	0.348	0.678	1.75952e-76	1	Serpine2
Ptprb.1	3.51955e-79	0.752841	0.912	0.516	6.01843e-76	1	Ptprb
Ugcg	9.22948e-79	1.11892	0.84	0.504	1.57824e-75	1	Ugcg
Stab1.1	2.03132e-78	1.18531	0.793	0.371	3.47356e-75	1	Stab1
Rapgef5.1	5.09458e-78	1.2174	0.84	0.385	8.71174e-75	1	Rapgef5
Col5a1.1	1.68734e-77	-0.802962	0.173	0.546	2.88535e-74	1	Col5a1
Olfml2b.1	5.43766e-76	-0.533203	0.053	0.463	9.2984e-73	1	Olfml2b
Apoe	1.57062e-74	0.769829	0.979	0.742	2.68576e-71	1	Apoe
Casp8.1	4.04433e-73	0.976615	0.806	0.413	6.91581e-70	1	Casp8
Timp1	8.97879e-73	-0.594362	0.247	0.547	1.53537e-69	1	Timp1
Zfpm2	3.91349e-71	1.13237	0.806	0.437	6.69207e-68	1	Zfpm2
Vim	4.77768e-70	-1.63147	0.601	0.837	8.16983e-67	1	Vim
Inhbb.1	9.80073e-70	0.356247	0.798	0.376	1.67592e-66	1	Inhbb
Dcn.1	1.06474e-69	-2.79696	0.364	0.646	1.82071e-66	1	Dcn
Fcer1g	1.14864e-69	0.37258	0.883	0.531	1.96418e-66	1	Fcer1g
Aqp1.1	4.63401e-69	0.714889	0.92	0.524	7.92415e-66	1	Aqp1
Gsn.1	5.55332e-69	-2.66243	0.668	0.761	9.49617e-66	1	Gsn
Eda.1	2.04619e-68	-0.709183	0.189	0.533	3.49899e-65	1	Eda
Pparg	2.08544e-68	1.47039	0.787	0.49	3.5661e-65	1	Pparg
Klhl29	3.40735e-68	-0.404421	0.168	0.498	5.82656e-65	1	Klhl29
Dab2.1	1.22862e-67	1.13666	0.835	0.499	2.10095e-64	1	Dab2
Col6a2.1	1.33691e-67	-1.00524	0.245	0.583	2.28611e-64	1	Col6a2
Sema3a.1	4.49978e-66	1.6268	0.75	0.358	7.69462e-63	1	Sema3a
Cyyr1.1	5.24574e-66	1.02042	0.848	0.537	8.97022e-63	1	Cyyr1
Fstl1.1	7.10736e-66	-1.34626	0.295	0.654	1.21536e-62	1	Fstl1
Adgrl4.1	9.50193e-66	0.859799	0.824	0.378	1.62483e-62	1	Adgrl4
Cst3.1	2.26638e-64	-1.99812	0.872	0.917	3.87551e-61	1	Cst3
Fxyd2.1	9.0591e-64	-0.26968	0.769	0.42	1.54911e-60	1	Fxyd2
Prr16.1	1.58248e-63	-0.533224	0.003	0.331	2.70604e-60	1	Prr16
Pmp22.1	2.52897e-63	-0.656543	0.301	0.664	4.32455e-60	1	Pmp22
Myl9.1	3.09189e-63	-1.23688	0.229	0.527	5.28714e-60	1	Myl9
Gdf15	2.82584e-62	-0.287337	0.266	0.507	4.83219e-59	1	Gdf15
Sox5	2.37165e-61	-0.882844	0.274	0.563	4.05552e-58	1	Sox5
Vav3.1	3.35987e-61	0.890045	0.801	0.499	5.74539e-58	1	Vav3
Enpp6	4.40947e-61	1.22334	0.763	0.367	7.54019e-58	1	Enpp6
Gas1.1	5.51829e-60	-0.854525	0.213	0.446	9.43628e-57	1	Gas1
Cpxm1.1	6.8044e-60	-0.362645	0.258	0.475	1.16355e-56	1	Cpxm1
Plxna4.1	8.16929e-60	1.14048	0.769	0.403	1.39695e-56	1	Plxna4
Clca3a1.1	9.72462e-60	1.45632	0.715	0.328	1.66291e-56	1	Clca3a1
Plek.1	2.00488e-59	-0.425853	0.186	0.429	3.42835e-56	1	Plek
Sdc4.1	2.2784e-59	-1.08485	0.412	0.667	3.89607e-56	1	Sdc4
Cavin2.1	2.4906e-58	0.758035	0.79	0.358	4.25892e-55	1	Cavin2
Ptprd.1	4.27413e-58	-1.85605	0.343	0.626	7.30876e-55	1	Ptprd
Car3.1	9.34851e-58	-0.775171	0.234	0.469	1.59859e-54	1	Car3
Cblb	1.23996e-57	0.908909	0.848	0.581	2.12034e-54	1	Cblb
Shank3.1	4.2497e-57	0.901708	0.769	0.408	7.26699e-54	1	Shank3
Pde2a.1	5.72341e-57	1.06333	0.785	0.502	9.78704e-54	1	Pde2a
Pecam1.1	4.28314e-56	0.640686	0.872	0.529	7.32418e-53	1	Pecam1
Rasal2.1	4.27101e-55	0.929138	0.819	0.541	7.30343e-52	1	Rasal2
Ar.1	5.84346e-55	-0.543193	0.242	0.534	9.99231e-52	1	Ar
Plxdc2.1	8.48804e-55	-1.28263	0.388	0.619	1.45146e-51	1	Plxdc2
Prex2.1	8.66886e-55	0.851933	0.798	0.46	1.48237e-51	1	Prex2
Errfi1.1	1.58685e-54	-1.30529	0.388	0.699	2.71352e-51	1	Errfi1
Man1a.1	2.84127e-53	0.691758	0.87	0.594	4.85856e-50	1	Man1a
Hbegf	2.94622e-53	-0.577006	0.332	0.612	5.03803e-50	1	Hbegf
Calcrl.1	6.85932e-53	1.11849	0.766	0.428	1.17294e-49	1	Calcrl
Kcne4.1	7.30779e-53	-0.352442	0.261	0.462	1.24963e-49	1	Kcne4
Hk2.1	1.16792e-52	-0.620939	0.343	0.575	1.99714e-49	1	Hk2
Pwwp3b	2.1134e-52	0.382196	0.705	0.367	3.61391e-49	1	Pwwp3b
Hmbs	3.0128e-52	-0.652979	0.354	0.578	5.15189e-49	1	Hmbs
Pcsk5	3.12177e-51	-0.694394	0.253	0.525	5.33823e-48	1	Pcsk5
1700025G04Rik	1.64878e-50	0.961397	0.793	0.531	2.81942e-47	1	1700025G04Rik
Arl15.1	4.18308e-50	0.57491	0.843	0.576	7.15306e-47	1	Arl15
Cd38.1	2.37923e-49	1.05419	0.718	0.356	4.06848e-46	1	Cd38
Col1a1.1	1.52566e-48	-2.91978	0.394	0.689	2.60888e-45	1	Col1a1
Rasip1.1	1.58456e-48	0.551	0.801	0.437	2.7096e-45	1	Rasip1
Lpar1.1	2.00136e-48	-0.584861	0.37	0.576	3.42232e-45	1	Lpar1
Fap.1	5.09514e-48	-0.882439	0.378	0.605	8.71269e-45	1	Fap
Mmrn2.1	9.65797e-48	1.05912	0.75	0.505	1.65151e-44	1	Mmrn2
Pdgfa.1	1.51203e-47	-0.712022	0.391	0.576	2.58558e-44	1	Pdgfa
Ogn.1	1.96928e-47	-1.33062	0.537	0.684	3.36748e-44	1	Ogn
Runx2.1	2.91355e-47	-1.41014	0.46	0.63	4.98217e-44	1	Runx2
Ecrg4	3.35501e-47	-1.81301	0.487	0.647	5.73707e-44	1	Ecrg4
Mgp.1	5.39099e-47	-3.3698	0.782	0.8	9.21859e-44	1	Mgp
Wif1.1	1.24264e-46	-1.01722	0.33	0.543	2.12491e-43	1	Wif1
Slfn5.1	2.29917e-46	0.789322	0.811	0.558	3.93158e-43	1	Slfn5
Gja4	2.89791e-46	-0.503947	0.191	0.365	4.95542e-43	1	Gja4
Bicc1.1	3.28568e-46	-1.23431	0.449	0.626	5.61852e-43	1	Bicc1
Lgals1.1	8.27988e-46	-1.75893	0.668	0.752	1.41586e-42	1	Lgals1
Kazn	8.60428e-46	-0.315995	0.176	0.381	1.47133e-42	1	Kazn
Fgf23	2.22343e-45	0.380553	0.191	0.175	3.80206e-42	1	Fgf23
Rasl11a.1	2.85505e-45	-1.02896	0.505	0.626	4.88214e-42	1	Rasl11a
S100a10	5.41022e-45	-0.957871	0.625	0.798	9.25147e-42	1	S100a10
Ypel2.1	1.10924e-44	0.860699	0.774	0.469	1.89681e-41	1	Ypel2
Mpz.1	1.77304e-44	-0.36204	0.21	0.229	3.03191e-41	1	Mpz
Plpp3.1	2.53704e-44	0.647747	0.902	0.713	4.33833e-41	1	Plpp3
Igfbp4.1	2.9989e-44	0.33712	0.904	0.689	5.12811e-41	1	Igfbp4
Adam12	3.88717e-44	0.884154	0.782	0.5	6.64706e-41	1	Adam12
Sox9	9.07753e-44	-0.523911	0.285	0.494	1.55226e-40	1	Sox9
Flt4.1	1.15633e-43	1.07262	0.721	0.485	1.97732e-40	1	Flt4
Gimap6.1	1.2239e-43	0.957597	0.75	0.529	2.09288e-40	1	Gimap6
Cxcl14	1.92552e-43	-1.42332	0.324	0.531	3.29264e-40	1	Cxcl14
Sema5a.1	3.54496e-43	-0.58852	0.154	0.411	6.06187e-40	1	Sema5a
Tiam2.1	6.93022e-42	-0.672312	0.303	0.536	1.18507e-38	1	Tiam2
Ackr1	1.01681e-41	1.55508	0.678	0.295	1.73874e-38	1	Ackr1
Sema6d.1	1.7275e-41	1.06495	0.758	0.499	2.95403e-38	1	Sema6d
Lrmda	3.52498e-41	1.05231	0.75	0.503	6.02772e-38	1	Lrmda
Scrg1.1	2.10303e-40	-0.384494	0.814	0.526	3.59618e-37	1	Scrg1
Vcan.1	5.0244e-40	-0.359451	0.811	0.402	8.59172e-37	1	Vcan
Zfp385b.1	6.50602e-40	-0.2663	0.213	0.408	1.11253e-36	1	Zfp385b
C430049B03Rik	7.3682e-40	0.649998	0.718	0.355	1.25996e-36	1	C430049B03Rik
Timp3	1.16775e-39	0.642324	0.878	0.694	1.99685e-36	1	Timp3
Flrt2	1.69524e-39	-0.351073	0.255	0.467	2.89886e-36	1	Flrt2
Ugdh.1	2.38259e-39	-0.673017	0.42	0.619	4.07423e-36	1	Ugdh
Fli1.1	4.52312e-39	0.7658	0.785	0.501	7.73454e-36	1	Fli1
Diaph3	7.18632e-39	-0.324774	0.197	0.418	1.22886e-35	1	Diaph3
Rasgrp3.1	1.14554e-38	0.932296	0.702	0.366	1.95887e-35	1	Rasgrp3
Tpm2.1	1.35274e-38	-1.47555	0.548	0.608	2.31318e-35	1	Tpm2
Hmgcll1.1	2.11959e-38	-0.289753	0.074	0.337	3.6245e-35	1	Hmgcll1
Birc5	3.11242e-38	-0.292837	0.822	0.533	5.32224e-35	1	Birc5
Nr4a3.1	3.65869e-38	-0.475979	0.274	0.496	6.25636e-35	1	Nr4a3
Mmp13	5.24386e-38	-1.04611	0.197	0.42	8.96701e-35	1	Mmp13
Col9a2.1	9.79393e-38	-0.541777	0.79	0.409	1.67476e-34	1	Col9a2
Camp.1	2.08916e-37	-0.991446	0.809	0.446	3.57247e-34	1	Camp
Nbl1.1	7.06986e-37	-0.681208	0.556	0.619	1.20895e-33	1	Nbl1
Prkch.1	7.41976e-37	0.756518	0.763	0.515	1.26878e-33	1	Prkch
Hsph1	1.25845e-36	-0.481928	0.25	0.489	2.15195e-33	1	Hsph1
Col1a2.1	1.40999e-35	-2.90837	0.691	0.751	2.41109e-32	1	Col1a2
H2bc4	1.54921e-35	-0.611288	0.636	0.704	2.64915e-32	1	H2bc4
Pag1	1.84091e-35	-0.269467	0.242	0.427	3.14796e-32	1	Pag1
Sncg.1	1.84172e-35	-0.430698	0.801	0.419	3.14934e-32	1	Sncg
Igfbp5.1	2.67621e-35	-1.24472	0.367	0.6	4.57633e-32	1	Igfbp5
Hspa1a	4.00663e-35	-0.86191	0.452	0.659	6.85134e-32	1	Hspa1a
Slc6a6.1	1.17696e-34	-0.560155	0.351	0.591	2.01261e-31	1	Slc6a6
Tbc1d9.1	1.39861e-34	0.37613	0.633	0.278	2.39162e-31	1	Tbc1d9
Shroom3.1	1.80945e-34	-0.330383	0.79	0.416	3.09416e-31	1	Shroom3
Mt1.1	3.49913e-34	-1.97285	0.822	0.749	5.98351e-31	1	Mt1
Phlda1.1	3.83752e-34	-0.512567	0.319	0.562	6.56215e-31	1	Phlda1
Gpc6.1	4.76507e-34	-1.76091	0.585	0.643	8.14827e-31	1	Gpc6
Tmem164	5.53227e-34	0.854703	0.721	0.443	9.46018e-31	1	Tmem164
Chp2.1	6.42922e-34	0.349045	0.67	0.397	1.0994e-30	1	Chp2
Ndufa4l2.1	7.73787e-34	-0.778173	0.231	0.417	1.32318e-30	1	Ndufa4l2
Cxcl12.1	8.13106e-34	-2.59116	0.572	0.648	1.39041e-30	1	Cxcl12
Grem1.1	8.82356e-34	-0.40674	0.806	0.444	1.50883e-30	1	Grem1
Ccser1	1.03275e-33	1.27418	0.662	0.361	1.766e-30	1	Ccser1
Mgat5	1.04049e-33	0.907514	0.691	0.435	1.77923e-30	1	Mgat5
Glis3.1	2.46051e-33	0.408379	0.785	0.493	4.20748e-30	1	Glis3
Gem	2.82231e-33	-0.29235	0.348	0.594	4.82615e-30	1	Gem
Abcb10.1	3.62605e-33	-0.3223	0.332	0.488	6.20054e-30	1	Abcb10
Ntm	4.11515e-33	-0.255743	0.226	0.39	7.03691e-30	1	Ntm
Ctnnal1	7.35979e-33	0.881621	0.684	0.415	1.25852e-29	1	Ctnnal1
Dnase1l3.1	8.1396e-33	1.16806	0.641	0.158	1.39187e-29	1	Dnase1l3
Gfpt2.1	1.07405e-32	-0.55066	0.372	0.545	1.83662e-29	1	Gfpt2
Abca1.1	1.94218e-32	0.632445	0.787	0.524	3.32112e-29	1	Abca1
Cd36.1	2.45277e-32	0.66685	0.747	0.493	4.19424e-29	1	Cd36
Lyz2	2.75923e-32	-0.907128	0.811	0.465	4.71829e-29	1	Lyz2
Fyn.1	3.94729e-32	0.761231	0.761	0.545	6.74986e-29	1	Fyn
Rnase4	9.53864e-32	0.835529	0.715	0.522	1.63111e-28	1	Rnase4
Col14a1.1	9.89929e-32	-0.252112	0.064	0.393	1.69278e-28	1	Col14a1
Atf3	2.20246e-31	-1.04894	0.588	0.722	3.7662e-28	1	Atf3
Cd55	2.48301e-31	0.77093	0.686	0.383	4.24595e-28	1	Cd55
Ptgis.1	3.18863e-31	-0.717471	0.439	0.548	5.45256e-28	1	Ptgis
Prnp	3.90462e-31	-0.706261	0.513	0.605	6.6769e-28	1	Prnp
Basp1.1	4.35735e-31	-0.612708	0.332	0.501	7.45106e-28	1	Basp1
Sox6	1.20955e-30	-0.765929	0.287	0.498	2.06832e-27	1	Sox6
Ngf.1	1.76224e-30	-0.420947	0.21	0.34	3.01342e-27	1	Ngf
B3galt1.1	6.42451e-30	-0.299368	0.787	0.405	1.09859e-26	1	B3galt1
Pdgfrl.1	7.62829e-30	-0.332927	0.383	0.506	1.30444e-26	1	Pdgfrl
Nav3.1	1.03653e-29	1.04495	0.691	0.465	1.77246e-26	1	Nav3
Gpx3.1	1.27641e-29	-1.787	0.798	0.693	2.18266e-26	1	Gpx3
Serping1.1	1.68259e-29	-1.48346	0.66	0.655	2.87723e-26	1	Serping1
Gm26740.1	3.11295e-29	-0.331098	0.33	0.462	5.32315e-26	1	Gm26740
Timp2.1	3.34628e-29	-0.734525	0.588	0.75	5.72214e-26	1	Timp2
Plod2.1	3.46521e-29	-0.946834	0.452	0.595	5.92551e-26	1	Plod2
Thbs2.1	6.38981e-29	-0.45986	0.314	0.494	1.09266e-25	1	Thbs2
Cpe.1	6.78479e-29	-0.778401	0.489	0.596	1.1602e-25	1	Cpe
Atp10a	7.26015e-29	-0.289088	0.269	0.433	1.24149e-25	1	Atp10a
Nrarp	8.69451e-29	-0.288005	0.33	0.444	1.48676e-25	1	Nrarp
Slc8a1	9.85782e-29	-0.48466	0.247	0.417	1.68569e-25	1	Slc8a1
Pkp4.1	1.21696e-28	0.636796	0.745	0.51	2.08099e-25	1	Pkp4
Gas6	2.03084e-28	-0.726377	0.431	0.637	3.47274e-25	1	Gas6
Nav2	2.27994e-28	-0.358857	0.827	0.437	3.8987e-25	1	Nav2
Gpm6b.1	5.02734e-28	-0.635675	0.465	0.531	8.59675e-25	1	Gpm6b
Mdk.1	5.5328e-28	-0.497203	0.457	0.486	9.46109e-25	1	Mdk
Kitl.1	6.54059e-28	-1.44435	0.662	0.655	1.11844e-24	1	Kitl
Twist1.1	1.16614e-27	-0.46581	0.455	0.542	1.99409e-24	1	Twist1
Cyp1b1.1	2.58569e-27	-0.475346	0.29	0.463	4.42154e-24	1	Cyp1b1
Celf2.1	4.67556e-27	-0.297919	0.753	0.47	7.99521e-24	1	Celf2
Cox4i2.1	4.69066e-27	-0.462823	0.332	0.462	8.02103e-24	1	Cox4i2
Kcnk2.1	7.86311e-27	-0.490515	0.819	0.497	1.34459e-23	1	Kcnk2
Myh11.1	1.0805e-26	-1.01688	0.191	0.356	1.84765e-23	1	Myh11
Angptl4.1	1.20477e-26	0.335058	0.803	0.595	2.06015e-23	1	Angptl4
Igfbp6.1	1.441e-26	-1.17158	0.33	0.4	2.46411e-23	1	Igfbp6
Pcolce2.1	2.36311e-26	-0.479251	0.383	0.514	4.04092e-23	1	Pcolce2
Unc5c.1	3.31684e-26	-0.531391	0.194	0.392	5.6718e-23	1	Unc5c
Maml2	4.34709e-26	0.624541	0.809	0.621	7.43353e-23	1	Maml2
Ecscr.1	6.46466e-26	0.595906	0.731	0.569	1.10546e-22	1	Ecscr
Ermap.1	1.08757e-25	-0.302326	0.316	0.41	1.85975e-22	1	Ermap
Slc22a5	1.10168e-25	0.254475	0.676	0.405	1.88387e-22	1	Slc22a5
Ccny	2.00715e-25	0.612349	0.723	0.531	3.43222e-22	1	Ccny
Map3k5	2.09417e-25	-0.330049	0.301	0.48	3.58102e-22	1	Map3k5
Gm16070	2.5031e-25	0.399507	0.263	0.324	4.2803e-22	1	Gm16070
Pltp	3.66335e-25	-0.296107	0.399	0.516	6.26434e-22	1	Pltp
S100a4.1	7.80417e-25	-1.21186	0.596	0.578	1.33451e-21	1	S100a4
Cebpb.1	8.57701e-25	-1.16773	0.681	0.75	1.46667e-21	1	Cebpb
Ctse.1	9.60513e-25	-0.401312	0.809	0.501	1.64248e-21	1	Ctse
Arhgap18	1.15863e-24	0.463412	0.734	0.457	1.98126e-21	1	Arhgap18
Ablim1.1	1.33628e-24	0.388088	0.734	0.454	2.28504e-21	1	Ablim1
Pth1r.1	1.47746e-24	-0.751659	0.441	0.525	2.52645e-21	1	Pth1r
Esr1.1	1.6699e-24	-0.366462	0.282	0.43	2.85553e-21	1	Esr1
Serpine1	2.2739e-24	-0.521039	0.473	0.567	3.88837e-21	1	Serpine1
Col27a1	2.29738e-24	-0.557868	0.372	0.504	3.92852e-21	1	Col27a1
Cxcl1	2.81355e-24	-0.652428	0.42	0.524	4.81117e-21	1	Cxcl1
Fxyd6	2.91494e-24	-0.302727	0.42	0.476	4.98455e-21	1	Fxyd6
Mpp7	4.53896e-24	-0.617215	0.428	0.559	7.76161e-21	1	Mpp7
Abhd17b	5.99864e-24	0.860607	0.694	0.54	1.02577e-20	1	Abhd17b
Antxr2.1	1.04229e-23	-0.71708	0.327	0.502	1.78231e-20	1	Antxr2
Id2.1	1.27967e-23	-0.499729	0.447	0.626	2.18824e-20	1	Id2
Myoc	1.41708e-23	-0.670185	0.785	0.444	2.4232e-20	1	Myoc
Plac9.1	1.51237e-23	-1.07598	0.763	0.664	2.58616e-20	1	Plac9
Ifitm10	1.65699e-23	0.32741	0.654	0.422	2.83345e-20	1	Ifitm10
Spp1.1	3.58485e-23	-2.60229	0.423	0.522	6.13009e-20	1	Spp1
Col5a2.1	4.14846e-23	-1.2672	0.622	0.629	7.09386e-20	1	Col5a2
Lrp4	6.66938e-23	-0.400365	0.343	0.458	1.14046e-19	1	Lrp4
Chrdl1.1	6.96461e-23	-0.335019	0.335	0.402	1.19095e-19	1	Chrdl1
Pglyrp1.1	9.2606e-23	-0.41422	0.753	0.442	1.58356e-19	1	Pglyrp1
Mia.1	1.3636e-22	-0.899236	0.372	0.485	2.33176e-19	1	Mia
Pip5k1b.1	2.31786e-22	-0.547938	0.335	0.444	3.96354e-19	1	Pip5k1b
Cdkn1c	2.85662e-22	0.609435	0.79	0.597	4.88481e-19	1	Cdkn1c
Ngp.1	3.87761e-22	-1.26914	0.75	0.432	6.63071e-19	1	Ngp
Gm32067	5.08949e-22	0.594005	0.574	0.197	8.70302e-19	1	Gm32067
Wwox	1.2683e-21	0.506562	0.758	0.506	2.16879e-18	1	Wwox
Vkorc1.1	2.06744e-21	-0.516655	0.564	0.664	3.53533e-18	1	Vkorc1
Lmcd1	2.1773e-21	-0.282463	0.41	0.535	3.72319e-18	1	Lmcd1
Tsc22d3.1	2.31562e-21	-0.508469	0.513	0.633	3.95972e-18	1	Tsc22d3
Rhd.1	2.94699e-21	-0.546241	0.827	0.553	5.03936e-18	1	Rhd
Ucma	3.1204e-21	-0.58499	0.271	0.347	5.33588e-18	1	Ucma
Synpo2.1	3.13118e-21	-0.25632	0.189	0.37	5.35432e-18	1	Synpo2
Cebpd.1	3.40547e-21	-0.747427	0.62	0.76	5.82335e-18	1	Cebpd
Thbs1.1	3.65097e-21	-1.56271	0.726	0.639	6.24316e-18	1	Thbs1
Tmem176b.1	6.86733e-21	0.431065	0.851	0.743	1.17431e-17	1	Tmem176b
Rasgef1b	1.04779e-20	1.08745	0.636	0.431	1.79172e-17	1	Rasgef1b
Rhoj.1	1.05078e-20	0.422575	0.816	0.636	1.79684e-17	1	Rhoj
Selp.1	1.05562e-20	0.993671	0.63	0.408	1.80511e-17	1	Selp
Ibsp.1	1.39963e-20	-2.20866	0.598	0.658	2.39336e-17	1	Ibsp
Meg3	1.56547e-20	-0.740194	0.551	0.556	2.67695e-17	1	Meg3
Cemip2	1.66083e-20	0.542092	0.731	0.558	2.84003e-17	1	Cemip2
Mmp8.1	1.80958e-20	-0.386799	0.689	0.409	3.09438e-17	1	Mmp8
Rgs7bp.1	3.04974e-20	-0.449101	0.364	0.454	5.21505e-17	1	Rgs7bp
Fgf7.1	3.4851e-20	-0.393218	0.33	0.41	5.95951e-17	1	Fgf7
Plcl1.1	5.9857e-20	-0.693564	0.364	0.483	1.02356e-16	1	Plcl1
Lipg	6.60754e-20	0.938458	0.622	0.403	1.12989e-16	1	Lipg
Top2a	6.76731e-20	-0.386602	0.354	0.451	1.15721e-16	1	Top2a
Apod	8.41776e-20	-1.08455	0.66	0.595	1.43944e-16	1	Apod
Irag1.1	1.14664e-19	-0.306454	0.237	0.37	1.96076e-16	1	Irag1
Cacna2d1.1	1.31139e-19	-0.784138	0.532	0.592	2.24249e-16	1	Cacna2d1
Lox.1	2.63997e-19	-0.588683	0.444	0.486	4.51435e-16	1	Lox
Ckb	2.70479e-19	-0.77745	0.598	0.63	4.62519e-16	1	Ckb
Tnfaip6.1	3.1833e-19	-0.657922	0.553	0.556	5.44345e-16	1	Tnfaip6
Itgbl1.1	7.03956e-19	-0.613359	0.41	0.397	1.20376e-15	1	Itgbl1
Egr1.1	8.46627e-19	-0.814424	0.777	0.782	1.44773e-15	1	Egr1
Chsy3	1.11843e-18	-0.718125	0.436	0.529	1.91252e-15	1	Chsy3
Flna.1	1.1375e-18	-0.3951	0.439	0.594	1.94512e-15	1	Flna
Shroom2	1.48667e-18	1.09687	0.606	0.295	2.54221e-15	1	Shroom2
Naaladl2.1	2.87601e-18	-0.935803	0.564	0.586	4.91798e-15	1	Naaladl2
Trib1	4.66168e-18	-0.374994	0.463	0.584	7.97148e-15	1	Trib1
Tcf15	7.47946e-18	-0.289318	0.795	0.471	1.27899e-14	1	Tcf15
Satb2.1	8.27018e-18	-0.774821	0.386	0.484	1.4142e-14	1	Satb2
Egfr.1	1.92632e-17	-0.769294	0.38	0.453	3.29401e-14	1	Egfr
Ston2.1	2.62845e-17	0.988539	0.625	0.435	4.49465e-14	1	Ston2
Magi2.1	2.8701e-17	-1.04932	0.801	0.64	4.90787e-14	1	Magi2
Tnc	3.38464e-17	-1.65921	0.495	0.538	5.78774e-14	1	Tnc
Dach1.1	7.41822e-17	-0.570259	0.375	0.45	1.26851e-13	1	Dach1
Adk	1.0349e-16	-0.52247	0.426	0.525	1.76968e-13	1	Adk
Fn1.1	1.40481e-16	-1.83126	0.652	0.616	2.40223e-13	1	Fn1
Marchf3.1	2.17341e-16	-0.766986	0.511	0.616	3.71654e-13	1	Marchf3
Lin7a	2.18962e-16	-0.336924	0.247	0.325	3.74426e-13	1	Lin7a
Carmil1	2.54879e-16	-0.257889	0.795	0.44	4.35843e-13	1	Carmil1
Mmp2.1	3.39699e-16	-0.731254	0.348	0.468	5.80885e-13	1	Mmp2
Sele.1	3.72866e-16	1.27242	0.604	0.383	6.37601e-13	1	Sele
Csmd1.1	4.0007e-16	-1.86987	0.471	0.508	6.84119e-13	1	Csmd1
Akap12	4.34539e-16	0.276786	0.795	0.554	7.43061e-13	1	Akap12
Btnl9.1	4.66924e-16	0.899236	0.585	0.218	7.9844e-13	1	Btnl9
Olfml2a	6.63201e-16	-0.414676	0.41	0.497	1.13407e-12	1	Olfml2a
Enox2	1.0216e-15	0.736796	0.58	0.382	1.74694e-12	1	Enox2
Pik3c2b.1	1.06477e-15	0.335869	0.298	0.28	1.82075e-12	1	Pik3c2b
Emb	1.34257e-15	-0.772132	0.63	0.608	2.29579e-12	1	Emb
Slc16a10	1.64585e-15	-0.316006	0.771	0.493	2.8144e-12	1	Slc16a10
Mmp9.1	1.93957e-15	-0.417766	0.388	0.431	3.31667e-12	1	Mmp9
Sfrp4.1	2.12271e-15	-0.682943	0.309	0.391	3.62983e-12	1	Sfrp4
Slc2a3	2.41228e-15	-0.283669	0.798	0.468	4.12499e-12	1	Slc2a3
Bpgm	2.4943e-15	-0.490573	0.787	0.529	4.26526e-12	1	Bpgm
Scara3.1	2.59001e-15	-0.465333	0.399	0.462	4.42891e-12	1	Scara3
Rac2.1	2.64228e-15	-0.275734	0.66	0.406	4.51829e-12	1	Rac2
Serpinh1.1	3.0394e-15	-0.646937	0.761	0.811	5.19737e-12	1	Serpinh1
Cd300lf.1	3.48581e-15	-0.254226	0.66	0.392	5.96074e-12	1	Cd300lf
Cstdc4	3.84196e-15	-0.288266	0.633	0.34	6.56975e-12	1	Cstdc4
Npnt.1	4.68261e-15	0.520023	0.569	0.308	8.00727e-12	1	Npnt
Fmo2	5.4437e-15	-0.326717	0.758	0.505	9.30872e-12	1	Fmo2
Steap4.1	5.76963e-15	-0.536881	0.322	0.382	9.86607e-12	1	Steap4
Igf1.1	9.39981e-15	-0.399583	0.42	0.549	1.60737e-11	1	Igf1
Coro1c	1.24922e-14	0.350854	0.644	0.412	2.13617e-11	1	Coro1c
Ebf3	1.45836e-14	-0.479959	0.426	0.53	2.49379e-11	1	Ebf3
Neat1	1.68034e-14	-0.584507	0.734	0.763	2.87339e-11	1	Neat1
Pdzrn4	2.2395e-14	-0.73112	0.513	0.476	3.82954e-11	1	Pdzrn4
Cobll1	2.36569e-14	-0.368435	0.426	0.477	4.04532e-11	1	Cobll1
Nusap1	3.32052e-14	-0.301467	0.463	0.496	5.6781e-11	1	Nusap1
Lsp1.1	3.92424e-14	-0.479475	0.489	0.512	6.71046e-11	1	Lsp1
Trpc3	4.19763e-14	0.278089	0.596	0.362	7.17794e-11	1	Trpc3
Ism1.1	4.30659e-14	-0.422504	0.269	0.354	7.36428e-11	1	Ism1
Clec3b.1	7.36126e-14	-0.588908	0.245	0.289	1.25878e-10	1	Clec3b
H2ac24.1	9.48102e-14	-0.540273	0.801	0.576	1.62125e-10	1	H2ac24
Comp.1	1.62528e-13	-1.75537	0.588	0.594	2.77922e-10	1	Comp
H2ac8	1.95394e-13	-0.489083	0.774	0.505	3.34124e-10	1	H2ac8
Lum.1	4.00568e-13	-1.63127	0.809	0.635	6.84972e-10	1	Lum
Cd53.1	4.69095e-13	-0.295131	0.66	0.421	8.02153e-10	1	Cd53
Mecom.1	5.99878e-13	-0.877749	0.747	0.457	1.02579e-09	1	Mecom
Fat1.1	6.51815e-13	-0.525677	0.359	0.436	1.1146e-09	1	Fat1
Fbln2.1	6.83751e-13	-0.535169	0.819	0.558	1.16921e-09	1	Fbln2
Mkrn1.1	1.00789e-12	-0.490857	0.673	0.627	1.72349e-09	1	Mkrn1
Yes1.1	1.01604e-12	0.637327	0.636	0.428	1.73742e-09	1	Yes1
Ccr1.1	1.16485e-12	-0.26102	0.66	0.404	1.9919e-09	1	Ccr1
Schip1.1	1.25691e-12	0.505589	0.665	0.488	2.14932e-09	1	Schip1
Ppa1	1.9198e-12	-0.406754	0.793	0.495	3.28285e-09	1	Ppa1
Pik3ap1.1	2.34159e-12	-0.304944	0.662	0.417	4.00412e-09	1	Pik3ap1
Ltf.1	2.96166e-12	-0.38373	0.721	0.415	5.06444e-09	1	Ltf
Enpp1.1	3.01678e-12	-0.320365	0.391	0.442	5.15869e-09	1	Enpp1
Adh6b	3.60708e-12	0.576254	0.338	0.172	6.1681e-09	1	Adh6b
C3.1	3.67872e-12	-0.356579	0.678	0.426	6.29061e-09	1	C3
Limch1	4.05153e-12	0.324364	0.689	0.512	6.92812e-09	1	Limch1
Col6a1.1	4.14688e-12	-1.17403	0.718	0.613	7.09116e-09	1	Col6a1
Ank	4.40529e-12	-0.358042	0.415	0.475	7.53305e-09	1	Ank
Slc4a1.1	4.68384e-12	-0.500645	0.806	0.552	8.00936e-09	1	Slc4a1
Fabp5.1	5.73868e-12	-0.313585	0.723	0.508	9.81314e-09	1	Fabp5
Fibin.1	5.83223e-12	-0.587797	0.63	0.554	9.97311e-09	1	Fibin
Mctp2	6.80836e-12	0.275921	0.348	0.406	1.16423e-08	1	Mctp2
Gm56730.1	8.07304e-12	0.39129	0.686	0.537	1.38049e-08	1	Gm56730
Hmgb2	9.13144e-12	-0.570066	0.665	0.679	1.56148e-08	1	Hmgb2
Aldh1a2.1	1.06572e-11	-0.368185	0.471	0.421	1.82238e-08	1	Aldh1a2
Rspo3.1	1.09224e-11	-0.380012	0.476	0.463	1.86772e-08	1	Rspo3
Wfdc21.1	1.11102e-11	-0.686315	0.66	0.433	1.89985e-08	1	Wfdc21
Eya1.1	1.11251e-11	-0.323518	0.407	0.417	1.9024e-08	1	Eya1
Zfhx4.1	1.35887e-11	-0.956257	0.535	0.52	2.32367e-08	1	Zfhx4
Hpgd.1	1.42331e-11	-0.254009	0.441	0.465	2.43386e-08	1	Hpgd
Mki67	1.79492e-11	-0.56243	0.41	0.436	3.06932e-08	1	Mki67
Mcemp1.1	2.16781e-11	-0.342915	0.66	0.431	3.70696e-08	1	Mcemp1
Mfap4.1	2.22155e-11	-0.252441	0.077	0.239	3.79885e-08	1	Mfap4
Fst.1	2.38954e-11	-0.356709	0.42	0.41	4.08611e-08	1	Fst
Epb41	2.51961e-11	-0.549989	0.561	0.565	4.30854e-08	1	Epb41
Tmem100.1	2.5434e-11	-0.412222	0.468	0.455	4.34922e-08	1	Tmem100
Clec4e.1	2.72139e-11	-0.436082	0.66	0.432	4.65357e-08	1	Clec4e
Tnfrsf19.1	2.88943e-11	-0.413999	0.311	0.349	4.94093e-08	1	Tnfrsf19
Slco2a1.1	2.94704e-11	0.862788	0.582	0.388	5.03943e-08	1	Slco2a1
Aff3.1	3.00141e-11	-0.471199	0.441	0.446	5.13241e-08	1	Aff3
Arg2.1	3.07573e-11	-0.293686	0.758	0.469	5.25949e-08	1	Arg2
Wfdc17.1	3.15284e-11	-0.415545	0.66	0.432	5.39135e-08	1	Wfdc17
Serpinf1.1	3.71247e-11	-1.40067	0.678	0.584	6.34833e-08	1	Serpinf1
Arhgef7.1	3.90656e-11	0.438305	0.665	0.471	6.68022e-08	1	Arhgef7
Snca.1	4.17749e-11	-0.558819	0.481	0.523	7.1435e-08	1	Snca
Clec4d.1	4.46973e-11	-0.689137	0.66	0.408	7.64324e-08	1	Clec4d
Acta2.1	4.54571e-11	-2.19403	0.426	0.439	7.77316e-08	1	Acta2
Sorbs1.1	4.77675e-11	0.281059	0.694	0.525	8.16824e-08	1	Sorbs1
Trem1.1	5.34032e-11	-0.409018	0.66	0.43	9.13195e-08	1	Trem1
Dhrs9.1	5.82016e-11	-0.270872	0.66	0.408	9.95248e-08	1	Dhrs9
Lcn2.1	5.89813e-11	-1.00085	0.747	0.49	1.00858e-07	1	Lcn2
Gpx1	6.6588e-11	-0.802729	0.864	0.851	1.13865e-07	1	Gpx1
Pde4d	7.74838e-11	0.342844	0.713	0.53	1.32497e-07	1	Pde4d
Edil3.1	7.96772e-11	-0.586362	0.455	0.463	1.36248e-07	1	Edil3
Ahcyl2	8.72388e-11	-0.397635	0.428	0.5	1.49178e-07	1	Ahcyl2
Eya4.1	9.5399e-11	-0.615905	0.476	0.477	1.63132e-07	1	Eya4
Sirpa	1.04262e-10	0.924774	0.58	0.406	1.78289e-07	1	Sirpa
Alcam	1.1087e-10	-0.582927	0.723	0.442	1.89587e-07	1	Alcam
Lilrb4a.1	1.21047e-10	-0.303024	0.66	0.428	2.0699e-07	1	Lilrb4a
Lrrc4c	1.2915e-10	0.43491	0.338	0.324	2.20847e-07	1	Lrrc4c
Palld.1	1.56453e-10	0.467535	0.718	0.584	2.67535e-07	1	Palld
Mndal.1	1.64635e-10	0.538003	0.62	0.47	2.81527e-07	1	Mndal
Csf3r.1	2.03955e-10	-0.331446	0.66	0.425	3.48762e-07	1	Csf3r
Dock2.1	2.5431e-10	-0.291308	0.66	0.414	4.3487e-07	1	Dock2
Tnn	2.94026e-10	-0.290194	0.787	0.478	5.02784e-07	1	Tnn
Sgms2	3.09124e-10	-1.07077	0.569	0.524	5.28602e-07	1	Sgms2
Lrrc7	3.14579e-10	0.272449	0.495	0.112	5.37929e-07	1	Lrrc7
Il1b.1	3.14646e-10	-0.904138	0.66	0.437	5.38045e-07	1	Il1b
Lilrb4b.1	5.5791e-10	-0.255121	0.66	0.43	9.54027e-07	1	Lilrb4b
Slit3.1	7.21004e-10	-1.1079	0.598	0.536	1.23292e-06	1	Slit3
Niban1	7.45361e-10	-0.469005	0.535	0.517	1.27457e-06	1	Niban1
Pde3a.1	7.72184e-10	-0.734771	0.479	0.457	1.32044e-06	1	Pde3a
Morrbid	8.76637e-10	-0.323303	0.407	0.451	1.49905e-06	1	Morrbid
Acod1.1	8.84968e-10	-0.710361	0.66	0.433	1.51329e-06	1	Acod1
Aspn.1	9.64525e-10	-1.69187	0.742	0.63	1.64934e-06	1	Aspn
Samd12.1	1.45274e-09	0.446607	0.572	0.354	2.48419e-06	1	Samd12
Smoc2.1	1.55653e-09	-0.580683	0.5	0.466	2.66167e-06	1	Smoc2
Ifitm5.1	1.67476e-09	-0.326563	0.806	0.497	2.86384e-06	1	Ifitm5
Zeb2.1	1.73731e-09	-0.452307	0.561	0.68	2.97079e-06	1	Zeb2
Gja1	2.96907e-09	-0.451863	0.604	0.682	5.07712e-06	1	Gja1
Msmp	4.29873e-09	-0.255383	0.082	0.21	7.35083e-06	1	Msmp
Cdh13.1	5.5867e-09	-0.78665	0.654	0.399	9.55326e-06	1	Cdh13
Thsd4	6.19486e-09	-0.666624	0.513	0.474	1.05932e-05	1	Thsd4
Itgam.1	6.93603e-09	-0.274802	0.662	0.447	1.18606e-05	1	Itgam
Pid1.1	7.19145e-09	-0.545486	0.441	0.463	1.22974e-05	1	Pid1
Col8a1.1	7.99955e-09	-1.21378	0.585	0.545	1.36792e-05	1	Col8a1
Mmrn1	8.57794e-09	0.609291	0.537	0.297	1.46683e-05	1	Mmrn1
Ppfibp2.1	8.9255e-09	-0.388633	0.303	0.377	1.52626e-05	1	Ppfibp2
Dmp1	9.12929e-09	-0.325168	0.351	0.413	1.56111e-05	1	Dmp1
Cnnm2.1	1.27245e-08	-0.354156	0.412	0.424	2.17588e-05	1	Cnnm2
Tmtc2	1.49489e-08	0.3575	0.654	0.512	2.55627e-05	1	Tmtc2
Metrnl.1	1.50537e-08	-0.554724	0.699	0.586	2.57418e-05	1	Metrnl
Alpl	1.64008e-08	-1.00368	0.684	0.559	2.80454e-05	1	Alpl
Rcan1	2.58271e-08	-0.276551	0.484	0.485	4.41643e-05	1	Rcan1
Tns3.1	2.63143e-08	-0.282253	0.42	0.498	4.49974e-05	1	Tns3
Prkcb.1	2.6661e-08	-0.264212	0.66	0.421	4.55903e-05	1	Prkcb
Slpi.1	2.67024e-08	-1.04986	0.66	0.411	4.56611e-05	1	Slpi
Slc25a21	2.68304e-08	-0.339746	0.457	0.459	4.58799e-05	1	Slc25a21
Adam8.1	2.68402e-08	-0.312828	0.721	0.483	4.58968e-05	1	Adam8
Ccn5.1	2.74979e-08	-0.365549	0.737	0.39	4.70214e-05	1	Ccn5
Cd52.1	2.93504e-08	-0.758694	0.654	0.435	5.01892e-05	1	Cd52
Nupr1.1	3.10247e-08	-1.1673	0.814	0.751	5.30523e-05	1	Nupr1
Pcolce.1	4.63091e-08	-0.932816	0.798	0.648	7.91885e-05	1	Pcolce
Cryab.1	4.78166e-08	-0.860601	0.665	0.549	8.17663e-05	1	Cryab
Rgs6	5.32216e-08	-0.262357	0.777	0.408	9.10089e-05	1	Rgs6
H4c4.1	5.33145e-08	-0.535159	0.846	0.626	9.11677e-05	1	H4c4
Ptprc.1	7.6055e-08	-0.453263	0.66	0.465	0.000130054	1	Ptprc
Ccl6.1	8.08122e-08	-0.403142	0.66	0.449	0.000138189	1	Ccl6
Fbn1.1	8.29334e-08	-1.06849	0.753	0.623	0.000141816	1	Fbn1
Myo1e	9.95514e-08	-0.464288	0.63	0.629	0.000170233	1	Myo1e
Jak2	1.02326e-07	0.468368	0.665	0.54	0.000174977	1	Jak2
Cfh.1	1.11144e-07	-1.24556	0.609	0.537	0.000190056	1	Cfh
Col11a2	1.36139e-07	-0.867721	0.819	0.521	0.000232797	1	Col11a2
Tesc	1.36285e-07	-0.256967	0.769	0.43	0.000233048	1	Tesc
Plat	1.38699e-07	-0.292241	0.388	0.392	0.000237175	1	Plat
Cdh2.1	1.39452e-07	-0.955545	0.495	0.454	0.000238464	1	Cdh2
Crispld2.1	1.39737e-07	-0.972151	0.676	0.547	0.00023895	1	Crispld2
Isg20.1	1.57602e-07	-0.351487	0.551	0.519	0.000269499	1	Isg20
Gm20619.1	1.71974e-07	-0.34323	0.484	0.25	0.000294076	1	Gm20619
Kcnma1.1	1.7485e-07	-1.01903	0.641	0.585	0.000298994	1	Kcnma1
Fbln5.1	1.98121e-07	-0.763996	0.574	0.556	0.000338788	1	Fbln5
Fos.1	2.19484e-07	-0.615124	0.769	0.82	0.000375317	1	Fos
Mir142hg.1	2.5723e-07	-0.557995	0.729	0.474	0.000439864	1	Mir142hg
Etl4.1	3.66227e-07	0.265916	0.636	0.483	0.000626248	1	Etl4
Slc7a11.1	3.68658e-07	-0.584466	0.457	0.425	0.000630406	1	Slc7a11
Cilp	3.75602e-07	-0.482564	0.665	0.371	0.000642279	1	Cilp
Acan.1	4.10015e-07	-0.710554	0.782	0.509	0.000701126	1	Acan
Nnmt.1	4.24018e-07	-0.392657	0.721	0.56	0.00072507	1	Nnmt
Itm2a	4.46413e-07	-0.554407	0.598	0.56	0.000763367	1	Itm2a
Col6a3.1	1.11917e-06	-0.369195	0.521	0.593	0.00191378	1	Col6a3
Cd34.1	1.12793e-06	-0.31608	0.439	0.43	0.00192875	1	Cd34
Slit2.1	1.24899e-06	-0.966064	0.396	0.409	0.00213577	1	Slit2
S100a8.1	1.26664e-06	-3.13357	0.747	0.534	0.00216595	1	S100a8
Pgm2	1.28092e-06	0.379644	0.548	0.364	0.00219038	1	Pgm2
Ppp1r14a	1.46337e-06	-0.38151	0.758	0.435	0.00250237	1	Ppp1r14a
Snorc.1	1.54102e-06	-1.50813	0.705	0.505	0.00263514	1	Snorc
Csrp1	1.57629e-06	-0.420742	0.564	0.577	0.00269546	1	Csrp1
Ptprz1	1.70095e-06	-0.384119	0.641	0.361	0.00290863	1	Ptprz1
Ifitm1.1	2.06948e-06	-0.560536	0.803	0.483	0.0035388	1	Ifitm1
Prelp.1	2.33098e-06	-0.314048	0.769	0.617	0.00398598	1	Prelp
Sorl1.1	2.49153e-06	-0.37421	0.66	0.42	0.00426051	1	Sorl1
Kazald1.1	2.94899e-06	-0.422012	0.641	0.504	0.00504277	1	Kazald1
Sdk2.1	3.06235e-06	-0.44363	0.444	0.439	0.00523662	1	Sdk2
Kcnab1.1	3.06381e-06	-0.691222	0.75	0.512	0.00523912	1	Kcnab1
Abi3bp	3.28701e-06	-1.24074	0.75	0.57	0.00562079	1	Abi3bp
Cygb.1	3.54399e-06	-0.529562	0.822	0.587	0.00606022	1	Cygb
Aplnr.1	3.63074e-06	0.36795	0.372	0.302	0.00620857	1	Aplnr
Iigp1.1	4.53409e-06	0.451306	0.609	0.49	0.00775329	1	Iigp1
Thbs4.1	4.82213e-06	-1.11851	0.795	0.499	0.00824584	1	Thbs4
Col16a1	5.39777e-06	-0.309421	0.503	0.458	0.00923019	1	Col16a1
Robo2	5.55062e-06	-0.317183	0.649	0.4	0.00949155	1	Robo2
Specc1.1	5.62583e-06	-0.60451	0.473	0.455	0.00962017	1	Specc1
Gdpd2.1	6.09571e-06	-0.612849	0.492	0.432	0.0104237	1	Gdpd2
Mcc.1	6.61152e-06	-0.351806	0.468	0.487	0.0113057	1	Mcc
Ano1.1	7.04452e-06	-0.583265	0.705	0.424	0.0120461	1	Ano1
Kcnq5.1	7.16024e-06	-0.477739	0.394	0.362	0.012244	1	Kcnq5
Alox5ap	8.05263e-06	-0.398006	0.66	0.469	0.01377	1	Alox5ap
Higd1b.1	8.29025e-06	-0.325042	0.13	0.243	0.0141763	1	Higd1b
Nebl	8.64112e-06	-0.262235	0.713	0.4	0.0147763	1	Nebl
Postn.1	8.66961e-06	-1.12629	0.755	0.503	0.014825	1	Postn
Nmt2.1	9.36174e-06	0.683837	0.588	0.51	0.0160086	1	Nmt2
Mark1.1	9.93946e-06	-0.324026	0.407	0.384	0.0169965	1	Mark1
Dmd.1	9.96066e-06	-0.603245	0.455	0.473	0.0170327	1	Dmd
Pi16	1.05597e-05	-0.280308	0.697	0.449	0.0180571	1	Pi16
Hapln1.1	1.05775e-05	-0.747754	0.705	0.46	0.0180875	1	Hapln1
Heg1.1	1.24569e-05	0.363426	0.612	0.466	0.0213014	1	Heg1
Tppp3.1	1.30496e-05	-0.350016	0.684	0.463	0.0223148	1	Tppp3
Herc1.1	1.41965e-05	0.308033	0.652	0.576	0.0242761	1	Herc1
Camk4	1.4292e-05	-0.286966	0.713	0.402	0.0244392	1	Camk4
Col2a1.1	1.73063e-05	-2.09183	0.739	0.505	0.0295938	1	Col2a1
Ank1.1	1.85381e-05	-0.446889	0.519	0.477	0.0317001	1	Ank1
Pcdh9	2.10908e-05	-0.596198	0.484	0.421	0.0360653	1	Pcdh9
Npas3	2.29742e-05	0.43532	0.577	0.444	0.039286	1	Npas3
Notch3.1	2.67526e-05	-0.91072	0.598	0.499	0.045747	1	Notch3
Cadm1.1	2.83886e-05	-0.56326	0.519	0.49	0.0485446	1	Cadm1
Cacnb2	3.60506e-05	-0.679039	0.806	0.503	0.0616466	1	Cacnb2
Esm1.1	3.6749e-05	-0.603869	0.758	0.425	0.0628407	1	Esm1
Col9a1.1	3.75407e-05	-0.534318	0.713	0.416	0.0641946	1	Col9a1
Prkcg.1	3.87966e-05	-0.272262	0.694	0.421	0.0663422	1	Prkcg
Cnmd	4.12707e-05	-0.633013	0.758	0.549	0.0705729	1	Cnmd
Arhgap24.1	4.27181e-05	-0.625086	0.761	0.46	0.073048	1	Arhgap24
Prdx2.1	4.47515e-05	-0.537282	0.91	0.84	0.0765251	1	Prdx2
Cthrc1.1	4.82348e-05	-0.594058	0.585	0.466	0.0824815	1	Cthrc1
Hba-a2	5.70877e-05	-0.56734	0.995	0.988	0.0976199	1	Hba-a2
Sulf1	5.88198e-05	-0.678577	0.707	0.559	0.100582	1	Sulf1
Pde4b.1	8.2615e-05	-0.546972	0.718	0.64	0.141272	1	Pde4b
Rsad2	8.67807e-05	-0.33334	0.434	0.415	0.148395	1	Rsad2
Pdgfra.1	9.38529e-05	-0.489316	0.521	0.514	0.160488	1	Pdgfra
Chad.1	9.44158e-05	-1.51949	0.638	0.514	0.161451	1	Chad
Ncf2.1	0.000160569	-0.429904	0.612	0.524	0.274574	1	Ncf2
Bmp6.1	0.000220195	-0.742927	0.654	0.533	0.376533	1	Bmp6
Cnksr3	0.000225893	0.472443	0.577	0.445	0.386277	1	Cnksr3
Ptn.1	0.000245091	-0.899928	0.718	0.486	0.419106	1	Ptn
Mnd1.1	0.000273411	-0.306619	0.572	0.46	0.467532	1	Mnd1
Sema3d	0.000302665	-0.276846	0.553	0.461	0.517557	1	Sema3d
Ccn4.1	0.000315375	-0.313196	0.465	0.434	0.53929	1	Ccn4
Rbp4.1	0.000378062	-0.311154	0.755	0.456	0.646487	1	Rbp4
Pi15.1	0.000392563	-0.265362	0.617	0.355	0.671283	1	Pi15
Arhgef28	0.000464532	-0.266587	0.428	0.379	0.79435	1	Arhgef28
Cp	0.000500626	-0.741157	0.657	0.53	0.85607	1	Cp
Ltbp2.1	0.000546665	-0.372329	0.505	0.413	0.934797	1	Ltbp2
Cemip.1	0.000556912	-0.342775	0.75	0.421	0.95232	1	Cemip
Klhl6.1	0.000563519	0.293535	0.503	0.327	0.963618	1	Klhl6
Ube2c.1	0.000571126	-0.499212	0.66	0.555	0.976625	1	Ube2c
Smpd3.1	0.000596101	-0.450755	0.617	0.516	1	1	Smpd3
Sparc	0.00060132	-0.999156	0.955	0.921	1	1	Sparc
Olfml3.1	0.000625055	-0.933204	0.771	0.6	1	1	Olfml3
Hmcn1	0.000633287	0.575891	0.537	0.377	1	1	Hmcn1
Timp4	0.000640126	-0.490287	0.705	0.412	1	1	Timp4
Lepr.1	0.000642507	-0.491311	0.713	0.549	1	1	Lepr
Nckap5.1	0.000679667	-0.345815	0.495	0.431	1	1	Nckap5
Arhgef3.1	0.000679849	0.462463	0.508	0.367	1	1	Arhgef3
Trf.1	0.000682423	-0.282675	0.66	0.516	1	1	Trf
Ank2	0.000723133	-0.38827	0.665	0.384	1	1	Ank2
Il1r2.1	0.000791438	-0.502968	0.476	0.424	1	1	Il1r2
Abca8a.1	0.000937649	-0.398551	0.622	0.424	1	1	Abca8a
Grik2	0.00108699	0.821629	0.5	0.351	1	1	Grik2
Sdk1.1	0.00118311	-0.262163	0.62	0.406	1	1	Sdk1
Dio2.1	0.00120832	-0.362158	0.625	0.379	1	1	Dio2
Fgfr2.1	0.00125394	-0.422454	0.811	0.719	1	1	Fgfr2
Ramp1.1	0.00127825	-0.457416	0.673	0.522	1	1	Ramp1
Dnajb1	0.00127997	-0.542567	0.848	0.706	1	1	Dnajb1
Adipoq.1	0.00154738	-0.970558	0.553	0.481	1	1	Adipoq
Ank3	0.00156506	-0.769664	0.593	0.489	1	1	Ank3
Gucy1b1	0.00163664	-0.321845	0.753	0.463	1	1	Gucy1b1
Susd5.1	0.00173897	-0.293076	0.755	0.561	1	1	Susd5
Slc16a3.1	0.00226543	-0.36838	0.753	0.471	1	1	Slc16a3
Papss2	0.00240184	-0.264587	0.508	0.51	1	1	Papss2
Coro1a.1	0.00263602	-0.327109	0.617	0.441	1	1	Coro1a
Fndc1.1	0.00271193	-0.420343	0.731	0.436	1	1	Fndc1
Bnc2	0.00288633	-0.456367	0.79	0.578	1	1	Bnc2
Spon1.1	0.00288653	-0.472075	0.686	0.518	1	1	Spon1
8030451A03Rik.1	0.00294834	-0.388908	0.465	0.388	1	1	8030451A03Rik
Trim10	0.0029591	-0.250277	0.606	0.443	1	1	Trim10
H2ac4	0.00318131	-0.261787	0.5	0.423	1	1	H2ac4
Ntrk2.1	0.00372053	-0.341059	0.311	0.364	1	1	Ntrk2
Cxcl2.1	0.00375512	-0.805296	0.569	0.498	1	1	Cxcl2
Creb5	0.00527745	-0.429613	0.713	0.42	1	1	Creb5
Isg15	0.0053715	-0.538427	0.801	0.557	1	1	Isg15
Ghr.1	0.00544531	-0.349504	0.527	0.54	1	1	Ghr
Kcnt2	0.00567175	-0.273603	0.391	0.335	1	1	Kcnt2
Vps37b	0.00605235	-0.449591	0.62	0.511	1	1	Vps37b
Ctsc	0.00635626	0.413599	0.508	0.39	1	1	Ctsc
Adgrg3	0.00653019	0.339913	0.428	0.43	1	1	Adgrg3
Itga2	0.006639	0.433928	0.402	0.381	1	1	Itga2
Ccn2.1	0.00702325	-0.708214	0.742	0.556	1	1	Ccn2
Peg3	0.00794829	-0.306952	0.684	0.43	1	1	Peg3
Plk2.1	0.0080867	0.339703	0.548	0.458	1	1	Plk2
Slc2a13	0.00833449	0.307634	0.423	0.429	1	1	Slc2a13
Gm13889.1	0.00849096	-0.399274	0.654	0.544	1	1	Gm13889
Omd.1	0.00861742	-0.7078	0.753	0.553	1	1	Omd
Tenm3.1	0.00906931	-0.581124	0.537	0.455	1	1	Tenm3
G0s2.1	0.00947148	-1.14885	0.66	0.525	1	1	G0s2
Fcgr2b	0.00955813	1.00135	0.519	0.411	1	1	Fcgr2b
Cxcl12.2	1.14728e-208	3.04631	0.992	0.613	1.96185e-205	2	Cxcl12
Cxcl14.1	2.67264e-174	2.59301	0.932	0.48	4.57021e-171	2	Cxcl14
Hp.1	4.87706e-170	2.8818	0.919	0.564	8.33977e-167	2	Hp
Serpine2.2	3.13968e-165	1.81996	0.981	0.625	5.36886e-162	2	Serpine2
Adipoq.2	1.42675e-162	2.78154	0.87	0.454	2.43974e-159	2	Adipoq
Serping1.2	1.15379e-161	1.87237	0.954	0.631	1.97298e-158	2	Serping1
Apoe.1	4.16197e-154	1.8919	0.965	0.744	7.11696e-151	2	Apoe
Igfbp4.2	4.86899e-150	1.85192	0.97	0.683	8.32597e-147	2	Igfbp4
Igfbp5.2	6.70256e-146	1.8346	0.946	0.551	1.14614e-142	2	Igfbp5
Esm1.2	2.0596e-144	1.99521	0.835	0.419	3.52192e-141	2	Esm1
Tmem176b.2	1.266e-141	1.44122	0.954	0.735	2.16486e-138	2	Tmem176b
Gdpd2.2	6.88716e-141	1.66803	0.841	0.403	1.1777e-137	2	Gdpd2
Fstl1.2	1.29142e-136	1.356	0.949	0.599	2.20833e-133	2	Fstl1
Csmd1.2	2.72612e-135	1.43767	0.916	0.471	4.66167e-132	2	Csmd1
Gas6.1	3.02376e-133	1.6171	0.903	0.597	5.17064e-130	2	Gas6
Vcam1.2	4.10644e-133	1.53565	0.914	0.537	7.02201e-130	2	Vcam1
Fbln5.2	5.87683e-113	1.33372	0.87	0.532	1.00494e-109	2	Fbln5
Pappa.1	1.46254e-110	1.20205	0.811	0.369	2.50095e-107	2	Pappa
Kng2.1	1.72052e-109	1.44642	0.751	0.407	2.9421e-106	2	Kng2
Lepr.2	1.45036e-108	1.53711	0.824	0.539	2.48011e-105	2	Lepr
Cdh11.2	9.36595e-107	1.07766	0.922	0.538	1.60158e-103	2	Cdh11
Gpx3.2	5.51377e-102	1.05124	0.919	0.683	9.42855e-99	2	Gpx3
Kitl.2	1.89664e-97	1.12915	0.895	0.636	3.24325e-94	2	Kitl
Ebf3.1	7.03735e-94	1.15018	0.838	0.496	1.20339e-90	2	Ebf3
Lpl	1.08777e-93	1.41204	0.841	0.655	1.86009e-90	2	Lpl
Trf.2	1.07187e-92	1.91902	0.77	0.507	1.8329e-89	2	Trf
Spp1.2	2.03428e-92	1.04412	0.832	0.488	3.47862e-89	2	Spp1
Ccn5.2	1.19176e-87	1.30343	0.708	0.393	2.03791e-84	2	Ccn5
Ghr.2	1.83601e-86	1.06951	0.843	0.514	3.13958e-83	2	Ghr
Errfi1.2	6.53809e-86	1.25866	0.886	0.657	1.11801e-82	2	Errfi1
Lbp	5.51736e-84	1.20628	0.768	0.532	9.43469e-81	2	Lbp
Kng1.1	1.79301e-82	1.33131	0.703	0.44	3.06604e-79	2	Kng1
Sfrp4.2	8.14626e-82	1.16783	0.703	0.358	1.39301e-78	2	Sfrp4
Tnc.1	3.64535e-80	0.967469	0.832	0.51	6.23354e-77	2	Tnc
Wfdc21.2	6.50141e-78	-0.688737	0.059	0.483	1.11174e-74	2	Wfdc21
Cyp1b1.2	1.35178e-77	1.28707	0.722	0.427	2.31155e-74	2	Cyp1b1
Plxdc2.2	5.33423e-77	0.850329	0.857	0.579	9.12154e-74	2	Plxdc2
Grem1.2	5.91367e-77	1.56676	0.7	0.453	1.01124e-73	2	Grem1
Ibsp.2	6.23027e-76	1.38947	0.814	0.64	1.06538e-72	2	Ibsp
Bmp6.2	4.07927e-74	1.04061	0.754	0.525	6.97555e-71	2	Bmp6
Nupr1.2	3.64993e-72	0.651909	0.889	0.744	6.24139e-69	2	Nupr1
Shroom3.2	4.41749e-72	1.04955	0.697	0.424	7.55391e-69	2	Shroom3
Lyz2.1	1.37571e-71	-0.922904	0.076	0.527	2.35246e-68	2	Lyz2
Ptprd.2	1.55743e-71	0.815873	0.881	0.58	2.66321e-68	2	Ptprd
Col11a2.1	1.54153e-70	-0.862374	0.068	0.584	2.63602e-67	2	Col11a2
Ngp.2	1.72273e-69	-1.27242	0.054	0.49	2.94586e-66	2	Ngp
Fbn1.2	1.74796e-69	0.869805	0.816	0.618	2.98901e-66	2	Fbn1
Mme.1	1.95248e-69	1.11252	0.67	0.39	3.33873e-66	2	Mme
Negr1.1	2.60768e-69	1.10986	0.692	0.406	4.45914e-66	2	Negr1
Kcnma1.2	9.77606e-69	-1.02148	0.07	0.632	1.67171e-65	2	Kcnma1
Adcy2.1	2.55952e-66	1.0084	0.735	0.488	4.37678e-63	2	Adcy2
Dpep1.1	1.41716e-64	1.07582	0.662	0.428	2.42335e-61	2	Dpep1
Fmod	3.24707e-64	-1.26771	0.108	0.593	5.55248e-61	2	Fmod
Gpm6b.2	2.90895e-63	0.918994	0.714	0.51	4.97431e-60	2	Gpm6b
Prkch.2	9.52433e-63	-1.17427	0.092	0.572	1.62866e-59	2	Prkch
C4b.1	1.68641e-62	1.08994	0.657	0.405	2.88376e-59	2	C4b
Susd5.2	3.72945e-62	-0.292386	0.108	0.615	6.37736e-59	2	Susd5
Tns3.2	1.27736e-61	0.756076	0.751	0.47	2.18428e-58	2	Tns3
Chrdl1.2	3.77792e-61	1.24974	0.632	0.377	6.46024e-58	2	Chrdl1
Fbln2.2	5.22985e-60	-0.561272	0.143	0.615	8.94305e-57	2	Fbln2
Bicc1.2	5.1285e-59	0.786617	0.822	0.595	8.76973e-56	2	Bicc1
Serpina3g	8.02371e-59	0.962173	0.614	0.359	1.37205e-55	2	Serpina3g
Pde4b.2	1.42532e-57	-1.21513	0.23	0.681	2.43729e-54	2	Pde4b
Col8a1.2	2.29097e-57	0.884309	0.759	0.53	3.91755e-54	2	Col8a1
Rarres2.1	5.25949e-57	0.885786	0.795	0.673	8.99372e-54	2	Rarres2
Agt.1	1.72716e-56	1.24427	0.684	0.54	2.95345e-53	2	Agt
Fgf7.2	3.48911e-56	1.03144	0.638	0.384	5.96638e-53	2	Fgf7
Gpihbp1.2	5.71598e-56	-1.02253	0.07	0.554	9.77433e-53	2	Gpihbp1
Clu.1	1.39391e-54	0.455298	0.716	0.568	2.38359e-51	2	Clu
Ptx3.2	1.53244e-54	1.19764	0.595	0.375	2.62047e-51	2	Ptx3
Cp.1	2.2958e-54	0.941966	0.722	0.524	3.92582e-51	2	Cp
Ptprb.2	3.23582e-54	-1.42112	0.051	0.588	5.53325e-51	2	Ptprb
Thbs4.2	4.75568e-54	-1.15643	0.043	0.562	8.13221e-51	2	Thbs4
Fcgr2b.1	3.33579e-53	-0.425205	0.078	0.448	5.70421e-50	2	Fcgr2b
Emb.1	6.9254e-53	0.940831	0.738	0.599	1.18424e-49	2	Emb
Gimap6.2	1.3622e-52	-0.701782	0.146	0.579	2.32935e-49	2	Gimap6
Mecom.2	2.83333e-52	-0.997326	0.068	0.514	4.84499e-49	2	Mecom
Cdh2.2	6.84802e-52	0.527336	0.741	0.433	1.17101e-48	2	Cdh2
Csf1	9.6517e-52	0.928655	0.695	0.51	1.65044e-48	2	Csf1
Ltbp2.2	1.52302e-51	0.934028	0.616	0.404	2.60437e-48	2	Ltbp2
Cebpd.2	1.90667e-51	1.14088	0.83	0.742	3.2604e-48	2	Cebpd
Egfr.2	2.2667e-51	0.829958	0.695	0.427	3.87605e-48	2	Egfr
Cdh5.2	1.41017e-50	-1.44548	0.051	0.557	2.41138e-47	2	Cdh5
Col9a3	2.2305e-49	-0.760138	0.116	0.533	3.81415e-46	2	Col9a3
Cfh.2	4.6723e-49	0.550973	0.786	0.523	7.98964e-46	2	Cfh
Omd.2	5.13378e-49	-0.531349	0.173	0.602	8.77876e-46	2	Omd
Coro1a.2	1.09661e-48	-0.315949	0.141	0.481	1.8752e-45	2	Coro1a
Basp1.2	1.95028e-48	0.718363	0.673	0.473	3.33497e-45	2	Basp1
Cilp2	1.95028e-48	-0.287724	0.092	0.511	3.33498e-45	2	Cilp2
Mdk.2	2.26085e-48	0.958751	0.659	0.469	3.86606e-45	2	Mdk
Ltf.2	6.81312e-48	-0.387208	0.051	0.472	1.16504e-44	2	Ltf
Col6a1.2	1.30987e-47	0.719495	0.797	0.607	2.23987e-44	2	Col6a1
Cldn5.1	2.23857e-47	-1.27143	0.051	0.523	3.82796e-44	2	Cldn5
Ifitm5.2	1.31579e-46	-0.347005	0.092	0.557	2.24999e-43	2	Ifitm5
Fabp4.1	2.01521e-46	-2.61997	0.295	0.659	3.446e-43	2	Fabp4
Adam8.2	3.0388e-46	-0.331264	0.124	0.532	5.19634e-43	2	Adam8
Ctnna3.1	5.73202e-46	-0.544036	0.146	0.572	9.80176e-43	2	Ctnna3
Tspan7.1	1.6961e-45	-0.839783	0.084	0.532	2.90034e-42	2	Tspan7
Svep1.1	1.74098e-45	0.917473	0.619	0.433	2.97707e-42	2	Svep1
Cyyr1.2	1.90014e-45	-1.2458	0.203	0.591	3.24923e-42	2	Cyyr1
Igf1.2	1.97574e-45	0.711626	0.719	0.524	3.37851e-42	2	Igf1
Pglyrp1.2	4.9071e-45	-0.425818	0.068	0.499	8.39113e-42	2	Pglyrp1
Fst.2	8.26415e-45	0.907053	0.597	0.396	1.41317e-41	2	Fst
Timp3.1	3.7759e-44	-0.888509	0.327	0.74	6.45678e-41	2	Timp3
Fam167b.2	3.83212e-44	-0.521195	0.046	0.481	6.55293e-41	2	Fam167b
Ank3.1	6.13387e-44	0.607255	0.673	0.483	1.04889e-40	2	Ank3
Ltbp1.1	8.75933e-44	0.732251	0.714	0.564	1.49785e-40	2	Ltbp1
Ldb2.2	1.03845e-43	-1.39955	0.192	0.605	1.77576e-40	2	Ldb2
Jam2.1	1.99995e-43	-0.625181	0.07	0.547	3.41991e-40	2	Jam2
Ablim1.2	2.16929e-43	-1.14251	0.057	0.511	3.70949e-40	2	Ablim1
Acan.2	2.26901e-43	-0.708907	0.159	0.561	3.88001e-40	2	Acan
Zeb2.2	3.20081e-43	0.553862	0.865	0.655	5.47339e-40	2	Zeb2
Mt1.2	3.98563e-43	1.07023	0.811	0.75	6.81543e-40	2	Mt1
Aldh1a2.2	4.49387e-43	1.01919	0.603	0.41	7.68452e-40	2	Aldh1a2
Aspn.2	7.68959e-43	-1.57393	0.338	0.663	1.31492e-39	2	Aspn
Mmp8.2	1.04203e-42	-0.396145	0.068	0.461	1.78187e-39	2	Mmp8
Rgs6.1	1.66057e-42	-0.261314	0.049	0.469	2.83957e-39	2	Rgs6
Dmp1.1	2.23777e-42	-0.327912	0.07	0.436	3.82659e-39	2	Dmp1
Cd300lf.2	5.38498e-42	-0.257821	0.051	0.443	9.20831e-39	2	Cd300lf
Cav1.1	5.67578e-42	-1.09314	0.222	0.598	9.70559e-39	2	Cav1
Kdr.2	6.09632e-42	-1.1826	0.027	0.507	1.04247e-38	2	Kdr
Slc16a3.2	7.36188e-42	-0.394792	0.111	0.524	1.25888e-38	2	Slc16a3
Ctse.2	7.48856e-42	-0.463931	0.159	0.556	1.28054e-38	2	Ctse
Emcn.2	9.84606e-42	-1.30292	0.092	0.491	1.68368e-38	2	Emcn
Plvap.2	1.08032e-41	-1.1769	0.068	0.497	1.84735e-38	2	Plvap
Vps37b.1	1.42601e-41	-0.515851	0.141	0.551	2.43848e-38	2	Vps37b
Ccr1.2	2.8906e-41	-0.263895	0.068	0.454	4.94292e-38	2	Ccr1
Cpe.2	5.58067e-41	-0.773465	0.259	0.615	9.54295e-38	2	Cpe
Hemgn.1	6.7845e-41	-0.410203	0.146	0.538	1.16015e-37	2	Hemgn
Rac2.2	1.16993e-40	-0.285899	0.068	0.456	2.00058e-37	2	Rac2
Fbln1.1	1.7799e-40	0.661425	0.627	0.457	3.04363e-37	2	Fbln1
Rspo3.2	3.23647e-40	0.834634	0.611	0.451	5.53436e-37	2	Rspo3
Dhrs9.2	4.82347e-40	-0.274549	0.068	0.458	8.24813e-37	2	Dhrs9
Eda.2	5.35164e-40	0.660993	0.657	0.494	9.15131e-37	2	Eda
Shank3.2	5.78914e-40	-0.67581	0.073	0.467	9.89942e-37	2	Shank3
Vegfc.1	7.9119e-40	0.529621	0.578	0.34	1.35293e-36	2	Vegfc
Lgals3	8.72503e-40	-0.634901	0.157	0.555	1.49198e-36	2	Lgals3
Filip1.1	1.13392e-39	-0.649161	0.084	0.557	1.93901e-36	2	Filip1
Runx2.2	1.41204e-39	0.4895	0.786	0.603	2.41459e-36	2	Runx2
Il1rn.1	1.86131e-39	1.17289	0.595	0.437	3.18284e-36	2	Il1rn
Prr16.2	4.36375e-39	0.752735	0.554	0.285	7.46201e-36	2	Prr16
Plac9.2	5.51552e-39	0.815284	0.738	0.667	9.43154e-36	2	Plac9
Tm4sf1.1	1.57946e-38	-1.34066	0.443	0.736	2.70087e-35	2	Tm4sf1
Pde3a.2	2.75541e-36	-0.690421	0.111	0.488	4.71175e-33	2	Pde3a
Mast4.1	3.80041e-36	-1.05882	0.278	0.654	6.49871e-33	2	Mast4
Fmo2.1	8.02093e-36	0.840709	0.616	0.517	1.37158e-32	2	Fmo2
Fgfr2.2	8.61368e-36	0.569465	0.803	0.72	1.47294e-32	2	Fgfr2
Wif1.2	1.12016e-35	0.417826	0.678	0.514	1.91547e-32	2	Wif1
Col11a1.1	2.91618e-35	-1.52278	0.262	0.646	4.98667e-32	2	Col11a1
Srgn	1.49141e-34	-1.71752	0.376	0.678	2.5503e-31	2	Srgn
Ramp3.1	1.57693e-34	-0.261428	0.062	0.474	2.69655e-31	2	Ramp3
Scrg1.2	1.95211e-34	-0.395375	0.23	0.575	3.33811e-31	2	Scrg1
Upp1.2	2.62829e-34	-0.427487	0.078	0.51	4.49438e-31	2	Upp1
Ptgis.2	2.89413e-34	-0.603318	0.205	0.567	4.94896e-31	2	Ptgis
Rad51b.1	4.72497e-34	1.02274	0.611	0.488	8.0797e-31	2	Rad51b
Lcn2.2	8.37763e-33	-0.995883	0.216	0.535	1.43257e-29	2	Lcn2
Pdzrn3.2	1.56287e-32	0.628085	0.686	0.539	2.67251e-29	2	Pdzrn3
Bnc2.1	2.66237e-32	-0.431218	0.338	0.615	4.55265e-29	2	Bnc2
Nbl1.2	2.84135e-32	-0.548724	0.305	0.64	4.85871e-29	2	Nbl1
Ctla2a.2	3.32584e-32	-1.63256	0.084	0.497	5.68719e-29	2	Ctla2a
S100a9	4.61303e-32	-3.26058	0.23	0.566	7.88828e-29	2	S100a9
Ltbp4.1	7.56714e-32	-0.731698	0.238	0.555	1.29398e-28	2	Ltbp4
Ankrd33b.1	7.58885e-32	-0.52625	0.197	0.537	1.29769e-28	2	Ankrd33b
Prex2.2	8.51853e-32	-1.11286	0.046	0.523	1.45667e-28	2	Prex2
Pecam1.2	8.59725e-32	-1.21204	0.254	0.581	1.47013e-28	2	Pecam1
Cd109	1.41852e-31	-0.413397	0.168	0.56	2.42567e-28	2	Cd109
Ecm1.1	1.6866e-31	0.665381	0.665	0.586	2.88408e-28	2	Ecm1
Myoc.1	6.37645e-31	-0.660452	0.13	0.499	1.09037e-27	2	Myoc
Gja1.1	6.56463e-31	0.426679	0.808	0.665	1.12255e-27	2	Gja1
Tnfrsf19.2	1.26961e-30	0.324875	0.522	0.332	2.17103e-27	2	Tnfrsf19
Tesc.1	1.33668e-30	-0.259525	0.081	0.488	2.28572e-27	2	Tesc
Col6a2.2	2.25347e-30	0.562294	0.705	0.544	3.85343e-27	2	Col6a2
Pcolce2.2	2.97832e-30	-0.431926	0.116	0.536	5.09292e-27	2	Pcolce2
Cenpa	5.20843e-30	-0.250288	0.119	0.474	8.90641e-27	2	Cenpa
Ppp1r14a.1	9.48217e-30	-0.378829	0.111	0.49	1.62145e-26	2	Ppp1r14a
Tent5a.1	1.15e-29	0.712359	0.641	0.554	1.9665e-26	2	Tent5a
Fn1.2	1.30412e-29	-1.55678	0.295	0.646	2.23005e-26	2	Fn1
Lmod1.1	1.6137e-29	-0.324446	0.178	0.522	2.75942e-26	2	Lmod1
Plxna2	2.00097e-29	0.474203	0.749	0.595	3.42166e-26	2	Plxna2
Pi16.1	2.01528e-29	-0.281379	0.146	0.496	3.44613e-26	2	Pi16
Fxyd6.1	2.60845e-29	-0.305104	0.089	0.503	4.46045e-26	2	Fxyd6
Tppp3.2	3.5168e-29	-0.367122	0.178	0.505	6.01373e-26	2	Tppp3
Lsp1.2	4.78576e-29	-0.446721	0.246	0.532	8.18364e-26	2	Lsp1
Ar.2	7.86308e-29	0.550363	0.646	0.5	1.34459e-25	2	Ar
Sdc4.2	3.2399e-28	0.449968	0.722	0.641	5.54022e-25	2	Sdc4
Plaur	3.27546e-28	-0.659785	0.349	0.59	5.60103e-25	2	Plaur
Cxcl1.1	3.35007e-28	0.927257	0.611	0.508	5.72862e-25	2	Cxcl1
Col13a1	5.10714e-28	-0.250035	0.081	0.497	8.73321e-25	2	Col13a1
Cd14	5.11029e-28	-0.552334	0.246	0.547	8.73859e-25	2	Cd14
Sncg.2	1.49087e-27	-0.802639	0.046	0.482	2.54939e-24	2	Sncg
Calcrl.2	1.5522e-27	-0.782513	0.122	0.482	2.65427e-24	2	Calcrl
Hapln1.2	1.58882e-27	-0.762347	0.078	0.513	2.71689e-24	2	Hapln1
Pdgfb.1	1.66535e-27	-0.394109	0.046	0.482	2.84776e-24	2	Pdgfb
Olfml2b.2	2.30786e-27	0.569424	0.584	0.418	3.94644e-24	2	Olfml2b
Lrg1.2	2.42614e-27	-0.970017	0.227	0.524	4.1487e-24	2	Lrg1
Aqp1.2	2.82144e-27	-1.29092	0.286	0.577	4.82467e-24	2	Aqp1
Stmn2	3.4159e-27	-0.292858	0.049	0.412	5.8412e-24	2	Stmn2
Bglap2.1	3.60352e-27	-1.79103	0.346	0.644	6.16201e-24	2	Bglap2
Nnmt.2	4.87659e-27	0.808228	0.614	0.569	8.33897e-24	2	Nnmt
Slpi.2	4.90117e-27	-0.983567	0.157	0.453	8.381e-24	2	Slpi
Cygb.2	6.04978e-27	0.460335	0.651	0.601	1.03451e-23	2	Cygb
Mia.2	7.417e-27	-0.912571	0.184	0.5	1.26831e-23	2	Mia
Plpp3.2	1.11714e-26	0.454709	0.841	0.718	1.9103e-23	2	Plpp3
C6	1.58174e-26	0.434038	0.454	0.339	2.70478e-23	2	C6
Cryab.2	1.76613e-26	-0.769571	0.292	0.58	3.02008e-23	2	Cryab
Ms4a4d	1.80062e-26	0.815057	0.581	0.535	3.07906e-23	2	Ms4a4d
Cilp.1	2.21222e-26	-0.430667	0.076	0.421	3.7829e-23	2	Cilp
Lipg.1	2.82383e-26	-0.362516	0.041	0.452	4.82876e-23	2	Lipg
Efemp1	3.19675e-26	0.274292	0.478	0.372	5.46645e-23	2	Efemp1
Ccl2.1	3.32908e-26	1.36008	0.538	0.485	5.69273e-23	2	Ccl2
Slc6a6.2	5.34003e-26	0.511725	0.692	0.562	9.13145e-23	2	Slc6a6
Tenm3.2	5.69697e-26	-0.351321	0.181	0.485	9.74182e-23	2	Tenm3
Wdr17.1	5.97331e-26	-0.575931	0.081	0.457	1.02144e-22	2	Wdr17
Dgkb.1	1.14217e-25	-0.522896	0.062	0.438	1.95311e-22	2	Dgkb
Itpkb.1	1.81769e-25	-0.805303	0.259	0.577	3.10825e-22	2	Itpkb
Tnn.1	1.84892e-25	-0.289862	0.265	0.522	3.16166e-22	2	Tnn
Ccl19	1.91821e-25	0.585114	0.462	0.301	3.28015e-22	2	Ccl19
Itih5	4.65314e-25	0.45312	0.557	0.49	7.95687e-22	2	Itih5
Tnfsf11.1	4.72353e-25	1.12068	0.573	0.512	8.07723e-22	2	Tnfsf11
Crem.1	5.84184e-25	-0.579549	0.327	0.609	9.98955e-22	2	Crem
Flt1.2	6.49284e-25	-1.85401	0.335	0.601	1.11027e-21	2	Flt1
Alox5ap.1	8.53019e-25	-0.40012	0.259	0.502	1.45866e-21	2	Alox5ap
Cacnb2.1	1.19623e-24	-0.53912	0.23	0.551	2.04555e-21	2	Cacnb2
Egfl7.2	1.65556e-24	-1.27567	0.235	0.552	2.83101e-21	2	Egfl7
Mmp16.1	2.74321e-24	-0.275674	0.062	0.402	4.69089e-21	2	Mmp16
Rasgef1b.1	3.03998e-24	-0.726535	0.122	0.474	5.19837e-21	2	Rasgef1b
Ly6c1.1	3.50672e-24	-1.488	0.324	0.564	5.99649e-21	2	Ly6c1
Sele.2	4.48808e-24	-0.660195	0.043	0.43	7.67462e-21	2	Sele
Hmgcll1.2	5.54816e-24	0.60754	0.473	0.304	9.48736e-21	2	Hmgcll1
Gm56730.2	9.35054e-24	-0.933028	0.276	0.571	1.59894e-20	2	Gm56730
Mcf2l.1	1.22096e-23	-0.290204	0.095	0.458	2.08784e-20	2	Mcf2l
Nxn	1.58512e-23	-0.554478	0.095	0.478	2.71056e-20	2	Nxn
Clca3a1.2	1.90235e-23	-0.476138	0.011	0.387	3.25301e-20	2	Clca3a1
Eng.2	2.35464e-23	-0.95632	0.311	0.604	4.02643e-20	2	Eng
Dock2.2	3.38374e-23	-0.260725	0.189	0.453	5.7862e-20	2	Dock2
Angptl4.2	3.96487e-23	0.601511	0.651	0.608	6.77992e-20	2	Angptl4
Cfb	8.29914e-23	0.426442	0.5	0.43	1.41915e-19	2	Cfb
Tyrobp.1	1.18799e-22	-1.00495	0.208	0.468	2.03147e-19	2	Tyrobp
Rhoj.2	1.62204e-22	-0.837296	0.392	0.672	2.77369e-19	2	Rhoj
Ubac1	1.99785e-22	-0.267938	0.232	0.547	3.41633e-19	2	Ubac1
Sorl1.2	4.52646e-22	-0.366186	0.197	0.459	7.74025e-19	2	Sorl1
Crispld2.2	4.79537e-22	-0.867048	0.359	0.573	8.20008e-19	2	Crispld2
1200007C13Rik	5.39904e-22	0.344225	0.419	0.337	9.23236e-19	2	1200007C13Rik
Itgbl1.2	7.31409e-22	-0.53741	0.095	0.423	1.25071e-18	2	Itgbl1
Ackr4	1.04286e-21	0.642529	0.47	0.317	1.78329e-18	2	Ackr4
Dock9.1	1.10649e-21	-0.746793	0.116	0.485	1.89209e-18	2	Dock9
8030451A03Rik.2	1.57555e-21	0.476752	0.508	0.385	2.6942e-18	2	8030451A03Rik
Stx11	2.03036e-21	-0.358242	0.184	0.506	3.47191e-18	2	Stx11
Fyn.2	2.94518e-21	-0.944662	0.314	0.582	5.03627e-18	2	Fyn
Gucy1a2	3.55827e-21	-0.285269	0.073	0.341	6.08464e-18	2	Gucy1a2
Pdzrn4.1	3.85058e-21	0.887701	0.538	0.474	6.58449e-18	2	Pdzrn4
Ypel2.2	4.19272e-21	-0.654337	0.2	0.517	7.16955e-18	2	Ypel2
Col22a1.1	6.33346e-21	-0.253304	0.116	0.492	1.08302e-17	2	Col22a1
Sox7.1	6.61503e-21	-0.488665	0.316	0.541	1.13117e-17	2	Sox7
Mid1.1	7.99163e-21	0.607333	0.586	0.506	1.36657e-17	2	Mid1
Magi1.2	8.04091e-21	-1.29288	0.314	0.575	1.375e-17	2	Magi1
Cebpb.2	1.06569e-20	0.578484	0.776	0.742	1.82233e-17	2	Cebpb
Plagl1.1	2.35873e-20	0.528832	0.522	0.43	4.03343e-17	2	Plagl1
Niban1.1	2.4413e-20	-0.267273	0.219	0.543	4.17463e-17	2	Niban1
Marchf3.2	2.83595e-20	0.49732	0.727	0.598	4.84948e-17	2	Marchf3
Lox.2	2.87136e-20	0.508268	0.568	0.475	4.91002e-17	2	Lox
Msmp.1	3.58235e-20	-0.255107	0.008	0.216	6.12581e-17	2	Msmp
Hk2.2	4.46058e-20	0.606378	0.597	0.553	7.6276e-17	2	Hk2
Hdc.1	6.65195e-20	-0.676213	0.227	0.515	1.13748e-16	2	Hdc
Lum.2	6.69641e-20	-1.05386	0.346	0.674	1.14509e-16	2	Lum
Fos.2	8.09778e-20	0.691858	0.851	0.813	1.38472e-16	2	Fos
Cnmd.1	9.56265e-20	-0.600386	0.314	0.586	1.63521e-16	2	Cnmd
Ahcyl2.1	1.09625e-19	0.38022	0.6	0.486	1.87459e-16	2	Ahcyl2
F8.1	1.21841e-19	-0.641678	0.168	0.476	2.08348e-16	2	F8
Xylt1.1	1.21852e-19	-0.84208	0.311	0.611	2.08366e-16	2	Xylt1
Podxl.1	1.31153e-19	-0.619984	0.051	0.417	2.24271e-16	2	Podxl
Mt2.2	1.37674e-19	0.589913	0.662	0.655	2.35422e-16	2	Mt2
Prnp.1	1.46207e-19	-0.377515	0.308	0.622	2.50013e-16	2	Prnp
Meg3.1	1.76785e-19	-0.69616	0.292	0.578	3.02302e-16	2	Meg3
Wnt4	1.94743e-19	0.382647	0.478	0.384	3.33011e-16	2	Wnt4
Sptb.1	2.20646e-19	-0.289094	0.138	0.457	3.77305e-16	2	Sptb
Ecscr.2	2.81548e-19	-0.653235	0.357	0.6	4.81448e-16	2	Ecscr
Gm16685.1	3.07972e-19	0.897822	0.543	0.541	5.26633e-16	2	Gm16685
H4c8	3.12606e-19	-0.250047	0.184	0.473	5.34556e-16	2	H4c8
Ifi203.1	3.73099e-19	-0.433601	0.195	0.499	6.38e-16	2	Ifi203
Lifr.1	4.50348e-19	0.380248	0.67	0.566	7.70095e-16	2	Lifr
Cbln1	9.96104e-19	0.44261	0.451	0.358	1.70334e-15	2	Cbln1
Schip1.2	1.2451e-18	-0.729316	0.192	0.528	2.12912e-15	2	Schip1
Steap4.2	1.6645e-18	0.346263	0.508	0.367	2.8463e-15	2	Steap4
Ccl7	1.77806e-18	0.732132	0.505	0.475	3.04048e-15	2	Ccl7
Ednrb.1	1.90846e-18	-0.444484	0.086	0.442	3.26346e-15	2	Ednrb
Ccser1.1	2.35846e-18	-0.642031	0.054	0.412	4.03297e-15	2	Ccser1
Plek.2	2.37145e-18	-0.406706	0.151	0.431	4.05519e-15	2	Plek
Mcemp1.2	2.63265e-18	-0.342876	0.259	0.465	4.50183e-15	2	Mcemp1
Sorbs1.2	3.41832e-18	-0.858826	0.273	0.56	5.84532e-15	2	Sorbs1
Slc7a11.2	3.62935e-18	-0.538678	0.211	0.445	6.20618e-15	2	Slc7a11
H3c3.1	4.77428e-18	-0.353516	0.378	0.6	8.16402e-15	2	H3c3
Clec4e.2	4.80446e-18	-0.432698	0.259	0.465	8.21562e-15	2	Clec4e
Arhgap24.2	5.00023e-18	0.337275	0.565	0.477	8.55039e-15	2	Arhgap24
Cd52.2	6.95645e-18	-0.757844	0.259	0.468	1.18955e-14	2	Cd52
Egr1.2	7.40762e-18	0.582027	0.803	0.78	1.2667e-14	2	Egr1
Rapgef5.2	8.31776e-18	-1.19569	0.022	0.453	1.42234e-14	2	Rapgef5
Ano1.2	8.57089e-18	-0.556823	0.186	0.468	1.46562e-14	2	Ano1
Trem1.2	1.12021e-17	-0.404431	0.259	0.464	1.91555e-14	2	Trem1
Phex	1.23036e-17	0.413407	0.484	0.417	2.10392e-14	2	Phex
Slc4a1.2	1.49128e-17	-0.439107	0.332	0.592	2.55009e-14	2	Slc4a1
Mir142hg.2	1.73718e-17	-0.536989	0.262	0.513	2.97057e-14	2	Mir142hg
Ptprz1.1	2.29314e-17	-0.266708	0.162	0.401	3.92127e-14	2	Ptprz1
Il1b.2	2.67154e-17	-0.825372	0.259	0.47	4.56833e-14	2	Il1b
Higd1b.2	2.70293e-17	-0.305791	0.341	0.226	4.62201e-14	2	Higd1b
Gzmk	2.97651e-17	0.325829	0.405	0.28	5.08984e-14	2	Gzmk
Smoc1	3.94759e-17	0.469825	0.451	0.337	6.75038e-14	2	Smoc1
Acod1.2	4.09757e-17	-0.680469	0.259	0.467	7.00684e-14	2	Acod1
Thsd7a	4.44708e-17	0.346274	0.578	0.494	7.60451e-14	2	Thsd7a
C3.2	5.78702e-17	0.500385	0.503	0.441	9.89581e-14	2	C3
Sfrp1	5.94522e-17	0.595492	0.454	0.358	1.01663e-13	2	Sfrp1
Galnt18.2	5.98668e-17	-1.05499	0.222	0.504	1.02372e-13	2	Galnt18
Adgrl4.2	6.48993e-17	-1.1883	0.051	0.443	1.10978e-13	2	Adgrl4
Cdh13.2	6.66988e-17	-0.880351	0.168	0.44	1.14055e-13	2	Cdh13
Plcl1.2	7.28947e-17	0.35707	0.576	0.465	1.2465e-13	2	Plcl1
Wfdc17.2	7.71806e-17	-0.409559	0.259	0.465	1.31979e-13	2	Wfdc17
Col2a1.2	8.66871e-17	-2.02242	0.27	0.544	1.48235e-13	2	Col2a1
Rspo2	8.87388e-17	0.546706	0.443	0.35	1.51743e-13	2	Rspo2
Bglap.1	9.27483e-17	-2.15455	0.386	0.644	1.586e-13	2	Bglap
Sema6a.2	1.63122e-16	-0.960609	0.211	0.499	2.78938e-13	2	Sema6a
Lilrb4a.2	1.77613e-16	-0.29281	0.259	0.462	3.03718e-13	2	Lilrb4a
Ncf2.2	1.9619e-16	-0.405822	0.33	0.548	3.35485e-13	2	Ncf2
Zfhx4.2	2.43734e-16	0.297353	0.619	0.513	4.16785e-13	2	Zfhx4
Pcdh7.1	2.47347e-16	-0.769867	0.122	0.488	4.22964e-13	2	Pcdh7
Mctp1.1	2.92036e-16	-0.577177	0.07	0.443	4.99382e-13	2	Mctp1
Olfml3.2	3.50508e-16	0.331158	0.649	0.611	5.99369e-13	2	Olfml3
Rasgrp3.2	3.58446e-16	-0.620401	0.035	0.422	6.12942e-13	2	Rasgrp3
Stab1.2	3.78132e-16	-0.570244	0.135	0.426	6.46606e-13	2	Stab1
Celf2.2	4.00183e-16	-0.420201	0.219	0.515	6.84312e-13	2	Celf2
Sgcd.1	4.13886e-16	0.502237	0.649	0.601	7.07745e-13	2	Sgcd
Comp.2	5.23759e-16	-1.15354	0.314	0.617	8.95628e-13	2	Comp
Sparcl1.1	5.45134e-16	-1.28478	0.324	0.543	9.32179e-13	2	Sparcl1
Slc2a13.1	9.3267e-16	0.473376	0.492	0.424	1.59487e-12	2	Slc2a13
Rasl11a.2	9.38978e-16	0.582816	0.622	0.616	1.60565e-12	2	Rasl11a
Pcdh17.1	1.32916e-15	-0.764185	0.305	0.525	2.27286e-12	2	Pcdh17
Adk.1	1.7005e-15	-0.41296	0.243	0.54	2.90786e-12	2	Adk
Ehd4.1	2.46594e-15	-0.403011	0.211	0.493	4.21676e-12	2	Ehd4
S100a4.2	2.62615e-15	-1.04835	0.378	0.596	4.49072e-12	2	S100a4
Postn.2	2.79093e-15	-1.03603	0.295	0.541	4.77249e-12	2	Postn
Pdzd2	3.1123e-15	-0.56463	0.376	0.6	5.32203e-12	2	Pdzd2
Ston2.2	3.54944e-15	-0.507586	0.157	0.474	6.06955e-12	2	Ston2
Dmd.2	4.23558e-15	-0.728736	0.235	0.491	7.24283e-12	2	Dmd
Entpd1.1	5.36217e-15	-1.05522	0.335	0.558	9.1693e-12	2	Entpd1
Csf3r.2	5.53663e-15	-0.316056	0.259	0.459	9.46764e-12	2	Csf3r
Ly6a.1	6.59717e-15	-1.04415	0.397	0.633	1.12812e-11	2	Ly6a
Cd34.2	6.65228e-15	-0.751682	0.122	0.457	1.13754e-11	2	Cd34
Top2a.1	6.69827e-15	-0.29916	0.189	0.465	1.1454e-11	2	Top2a
Nherf2.1	6.81377e-15	-0.587918	0.284	0.54	1.16516e-11	2	Nherf2
Mustn1.1	8.01953e-15	-0.949119	0.373	0.561	1.37134e-11	2	Mustn1
Tmtc1	1.13986e-14	0.579762	0.557	0.532	1.94916e-11	2	Tmtc1
Zdhhc14	1.16253e-14	-0.483282	0.184	0.471	1.98793e-11	2	Zdhhc14
Fli1.2	1.23162e-14	-0.788669	0.284	0.543	2.10606e-11	2	Fli1
Kazn.1	1.48962e-14	0.349019	0.441	0.358	2.54726e-11	2	Kazn
Pik3ap1.2	1.51661e-14	-0.321091	0.259	0.451	2.5934e-11	2	Pik3ap1
G0s2.2	2.47173e-14	-0.335043	0.57	0.532	4.22666e-11	2	G0s2
Slc20a2	3.72153e-14	-0.253774	0.184	0.471	6.36381e-11	2	Slc20a2
Fat3.1	4.27471e-14	-0.856207	0.235	0.488	7.30975e-11	2	Fat3
Ccdc85a.1	5.31987e-14	-0.430677	0.068	0.423	9.09697e-11	2	Ccdc85a
Kcnq5.2	5.61686e-14	-0.50392	0.122	0.385	9.60483e-11	2	Kcnq5
Slit2.2	6.74519e-14	0.300249	0.524	0.398	1.15343e-10	2	Slit2
Tnfaip6.2	7.76162e-14	0.314248	0.565	0.555	1.32724e-10	2	Tnfaip6
Pcolce.2	8.72434e-14	0.358331	0.668	0.659	1.49186e-10	2	Pcolce
Thsd4.1	1.05111e-13	0.415351	0.527	0.473	1.79741e-10	2	Thsd4
Gm13889.2	1.4377e-13	-0.830897	0.346	0.57	2.45847e-10	2	Gm13889
Bmper	1.51949e-13	0.412204	0.476	0.443	2.59833e-10	2	Bmper
Ptpn13.1	2.16437e-13	0.303482	0.484	0.388	3.70107e-10	2	Ptpn13
Zfp521.1	2.39935e-13	-0.652756	0.292	0.562	4.1029e-10	2	Zfp521
Chn2	2.46988e-13	-0.455321	0.103	0.45	4.22349e-10	2	Chn2
Srgap1.2	3.31708e-13	-0.782078	0.162	0.446	5.67221e-10	2	Srgap1
Insr.2	3.36282e-13	-0.86667	0.159	0.454	5.75042e-10	2	Insr
Angpt1.1	3.42064e-13	0.64047	0.495	0.415	5.8493e-10	2	Angpt1
Klhl29.1	4.07817e-13	0.44104	0.514	0.469	6.97367e-10	2	Klhl29
Cavin2.2	4.3605e-13	-0.945611	0.108	0.415	7.45646e-10	2	Cavin2
Serpina3n	4.49236e-13	0.764646	0.449	0.407	7.68193e-10	2	Serpina3n
Spon1.2	4.59238e-13	0.578803	0.541	0.53	7.85297e-10	2	Spon1
Pde2a.2	4.83749e-13	-0.490599	0.3	0.543	8.27211e-10	2	Pde2a
Pdgfra.2	5.20384e-13	0.522668	0.535	0.513	8.89857e-10	2	Pdgfra
Rasal2.2	7.32465e-13	-0.779746	0.359	0.58	1.25251e-09	2	Rasal2
Mpz.2	1.38666e-12	-0.357217	0.295	0.222	2.3712e-09	2	Mpz
Ralgapa2.1	1.66507e-12	-0.863073	0.305	0.54	2.84728e-09	2	Ralgapa2
Irx5	1.80239e-12	0.265673	0.465	0.456	3.08209e-09	2	Irx5
Tspan33	2.29922e-12	-0.313596	0.414	0.611	3.93167e-09	2	Tspan33
Arhgef7.2	2.53651e-12	-0.669798	0.259	0.505	4.33743e-09	2	Arhgef7
Cd36.2	3.3389e-12	-1.07408	0.305	0.53	5.70952e-09	2	Cd36
Zfpm2.1	3.79826e-12	-0.691214	0.216	0.487	6.49503e-09	2	Zfpm2
Gm20619.2	4.38609e-12	0.261687	0.397	0.257	7.50022e-09	2	Gm20619
Tagln.1	5.31726e-12	-1.86757	0.332	0.583	9.09252e-09	2	Tagln
Mgst3.1	6.25485e-12	-0.455747	0.411	0.617	1.06958e-08	2	Mgst3
Clec4d.2	6.27495e-12	-0.681362	0.262	0.442	1.07302e-08	2	Clec4d
Gm26740.2	7.44667e-12	-0.341191	0.273	0.467	1.27338e-08	2	Gm26740
Abcc9.1	8.78299e-12	-0.754441	0.251	0.483	1.50189e-08	2	Abcc9
Bambi.1	1.18332e-11	-0.256651	0.314	0.569	2.02347e-08	2	Bambi
Clec3b.2	1.18456e-11	-0.568464	0.37	0.279	2.0256e-08	2	Clec3b
Dnajb1.1	1.26571e-11	0.673641	0.705	0.718	2.16436e-08	2	Dnajb1
Smpd3.2	1.30139e-11	-0.426408	0.314	0.542	2.22537e-08	2	Smpd3
Adgrg6.2	1.6119e-11	-0.412698	0.138	0.438	2.75636e-08	2	Adgrg6
Col1a2.2	1.97724e-11	-1.4972	0.857	0.737	3.38109e-08	2	Col1a2
Crip1.2	2.99718e-11	-1.40971	0.608	0.771	5.12517e-08	2	Crip1
Etl4.2	3.01357e-11	-0.83524	0.268	0.514	5.1532e-08	2	Etl4
Pdk4.1	3.09688e-11	0.280956	0.432	0.401	5.29566e-08	2	Pdk4
Mmp13.1	3.67464e-11	0.795018	0.465	0.397	6.28364e-08	2	Mmp13
Ism1.2	3.79313e-11	0.606205	0.419	0.341	6.48625e-08	2	Ism1
Lrrc32.1	3.80007e-11	-0.345109	0.332	0.528	6.49811e-08	2	Lrrc32
Cd38.2	4.05578e-11	-0.505866	0.062	0.411	6.93539e-08	2	Cd38
Samd12.2	4.82616e-11	-0.46023	0.07	0.396	8.25273e-08	2	Samd12
Mndal.2	5.03049e-11	-0.436401	0.254	0.5	8.60213e-08	2	Mndal
Mnd1.2	5.11014e-11	-0.275025	0.257	0.486	8.73834e-08	2	Mnd1
Sox5.1	5.22378e-11	-0.544962	0.305	0.56	8.93267e-08	2	Sox5
Slfn4	6.11218e-11	-0.25984	0.054	0.395	1.04518e-07	2	Slfn4
Rhd.2	8.30202e-11	-0.465766	0.373	0.591	1.41965e-07	2	Rhd
Sox6.1	8.78255e-11	-0.674934	0.241	0.502	1.50182e-07	2	Sox6
Crispld1	9.32078e-11	-0.509216	0.07	0.423	1.59385e-07	2	Crispld1
Cxcl2.2	9.83041e-11	-0.758529	0.3	0.52	1.681e-07	2	Cxcl2
Ccn2.2	1.1304e-10	0.497954	0.576	0.57	1.93299e-07	2	Ccn2
Eya1.2	1.14145e-10	0.469826	0.449	0.414	1.95188e-07	2	Eya1
Tpd52.1	1.19436e-10	-0.636108	0.2	0.468	2.04235e-07	2	Tpd52
Mmrn2.2	1.31638e-10	-0.694444	0.354	0.538	2.25101e-07	2	Mmrn2
Nebl.1	1.50385e-10	-0.282271	0.189	0.444	2.57159e-07	2	Nebl
Esr1.2	1.78408e-10	0.338458	0.468	0.414	3.05077e-07	2	Esr1
Arg2.2	2.1243e-10	-0.276757	0.3	0.508	3.63255e-07	2	Arg2
Ptprc.2	2.25196e-10	-0.441821	0.319	0.493	3.85085e-07	2	Ptprc
Ramp1.2	2.51254e-10	-0.400935	0.354	0.549	4.29644e-07	2	Ramp1
Nr4a2	2.53168e-10	-0.524508	0.443	0.659	4.32917e-07	2	Nr4a2
C430049B03Rik.1	2.93581e-10	0.329463	0.43	0.379	5.02023e-07	2	C430049B03Rik
Pcsk6	3.03384e-10	-0.260163	0.089	0.414	5.18786e-07	2	Pcsk6
Ube2c.2	3.4889e-10	-0.30826	0.354	0.58	5.96602e-07	2	Ube2c
Vav3.2	3.93288e-10	-0.733121	0.357	0.537	6.72523e-07	2	Vav3
Slc26a7	4.15558e-10	0.648354	0.449	0.416	7.10603e-07	2	Slc26a7
Pkp4.2	5.08161e-10	-0.663649	0.324	0.545	8.68956e-07	2	Pkp4
Acox1	6.14062e-10	0.392079	0.63	0.579	1.05005e-06	2	Acox1
Tmem86a	6.48867e-10	0.557133	0.454	0.47	1.10956e-06	2	Tmem86a
Tfrc	6.98504e-10	-0.384717	0.286	0.523	1.19444e-06	2	Tfrc
Edil3.2	7.28814e-10	-0.494669	0.292	0.476	1.24627e-06	2	Edil3
Birc5.1	9.34398e-10	-0.386229	0.378	0.57	1.59782e-06	2	Birc5
Tsc22d3.2	1.00622e-09	0.281583	0.624	0.624	1.72064e-06	2	Tsc22d3
Rgs4.1	1.08208e-09	-0.58733	0.203	0.422	1.85035e-06	2	Rgs4
Cdh4	1.24453e-09	-0.284668	0.108	0.42	2.12814e-06	2	Cdh4
Acta2.2	1.81253e-09	-2.17476	0.197	0.458	3.09943e-06	2	Acta2
Ptn.2	1.88354e-09	-0.568485	0.268	0.524	3.22086e-06	2	Ptn
Ank.1	2.11451e-09	-0.253314	0.232	0.49	3.61582e-06	2	Ank
Adamts5.2	2.23067e-09	-0.763555	0.362	0.578	3.81445e-06	2	Adamts5
Aebp1.1	2.55401e-09	-0.386586	0.357	0.599	4.36736e-06	2	Aebp1
Cemip2.1	2.63073e-09	-0.622701	0.384	0.587	4.49855e-06	2	Cemip2
Ptger4	2.67445e-09	0.325537	0.419	0.397	4.57332e-06	2	Ptger4
Serpina3c	2.93817e-09	0.307154	0.422	0.376	5.02427e-06	2	Serpina3c
Cd24a	3.49391e-09	-0.560542	0.419	0.624	5.97458e-06	2	Cd24a
Ccbe1	3.61527e-09	0.370323	0.384	0.319	6.18211e-06	2	Ccbe1
Bcar3	3.63632e-09	-0.315985	0.181	0.439	6.2181e-06	2	Bcar3
Arhgap15.1	3.71612e-09	-0.432297	0.254	0.43	6.35456e-06	2	Arhgap15
Mfap4.2	3.79341e-09	-0.25211	0.092	0.237	6.48674e-06	2	Mfap4
Igfbp6.2	4.24335e-09	-1.1187	0.157	0.414	7.25612e-06	2	Igfbp6
Pdpn.1	4.25909e-09	-0.265492	0.365	0.521	7.28305e-06	2	Pdpn
Zfp366.1	4.45519e-09	-0.27903	0.043	0.369	7.61838e-06	2	Zfp366
S100a8.2	6.44451e-09	-2.97408	0.376	0.565	1.10201e-05	2	S100a8
Dpt	7.29234e-09	-0.317134	0.176	0.413	1.24699e-05	2	Dpt
Ucp2	8.20632e-09	-0.385676	0.305	0.514	1.40328e-05	2	Ucp2
Sgip1	8.64574e-09	-0.316656	0.054	0.411	1.47842e-05	2	Sgip1
Cyp4b1.1	8.79575e-09	-0.378041	0.049	0.389	1.50407e-05	2	Cyp4b1
Cpxm1.2	1.04581e-08	0.384003	0.492	0.455	1.78833e-05	2	Cpxm1
Plac8	2.06313e-08	0.318524	0.403	0.356	3.52795e-05	2	Plac8
Stc1	2.13403e-08	-0.468589	0.224	0.448	3.64918e-05	2	Stc1
Diaph2.1	2.32232e-08	-0.752118	0.505	0.635	3.97117e-05	2	Diaph2
Magi2.2	2.33071e-08	0.270474	0.635	0.654	3.98552e-05	2	Magi2
Myo1e.1	2.51889e-08	-0.458697	0.446	0.644	4.30731e-05	2	Myo1e
Itgam.2	2.67737e-08	-0.263337	0.341	0.474	4.5783e-05	2	Itgam
Lmnb1	2.73471e-08	-0.502893	0.273	0.486	4.67636e-05	2	Lmnb1
Chad.2	2.79815e-08	-1.46265	0.341	0.539	4.78483e-05	2	Chad
Heg1.2	3.09774e-08	-0.581489	0.278	0.494	5.29714e-05	2	Heg1
Peg3.1	3.1797e-08	-0.272798	0.232	0.468	5.43729e-05	2	Peg3
Casp8.2	3.26802e-08	-0.462453	0.238	0.461	5.58832e-05	2	Casp8
Cstdc4.1	3.38402e-08	-0.284489	0.257	0.372	5.78667e-05	2	Cstdc4
Sh2d3c	3.67969e-08	-0.300024	0.241	0.464	6.29228e-05	2	Sh2d3c
Prkcb.2	3.76144e-08	-0.265776	0.327	0.449	6.43207e-05	2	Prkcb
Hmcn1.1	4.02332e-08	-0.479813	0.111	0.413	6.87988e-05	2	Hmcn1
Col15a1.1	4.28303e-08	-0.449056	0.281	0.456	7.32399e-05	2	Col15a1
Dio2.2	4.43938e-08	-0.293019	0.295	0.407	7.59135e-05	2	Dio2
Mark1.2	4.79934e-08	0.343545	0.414	0.383	8.20687e-05	2	Mark1
Inpp4b	5.33786e-08	-0.358438	0.4	0.389	9.12774e-05	2	Inpp4b
Plxna4.2	6.95889e-08	-0.664519	0.241	0.448	0.000118997	2	Plxna4
Dlx5.1	7.21674e-08	0.323941	0.514	0.521	0.000123406	2	Dlx5
Camp.2	7.68378e-08	-0.953928	0.341	0.485	0.000131393	2	Camp
Pcp4l1	9.13434e-08	-0.571831	0.286	0.467	0.000156197	2	Pcp4l1
Tmtc2.1	1.02489e-07	-0.501425	0.322	0.539	0.000175256	2	Tmtc2
Ndufa4l2.2	1.05227e-07	-0.534181	0.276	0.413	0.000179938	2	Ndufa4l2
Pld1	1.16133e-07	0.321202	0.4	0.39	0.000198588	2	Pld1
Nt5e.1	1.24405e-07	-0.34624	0.359	0.569	0.000212733	2	Nt5e
Apold1	1.24414e-07	-0.741921	0.2	0.446	0.000212748	2	Apold1
Robo2.1	1.73413e-07	-0.252092	0.219	0.436	0.000296537	2	Robo2
Sgms2.1	1.85503e-07	-0.539513	0.332	0.544	0.000317209	2	Sgms2
Hmox1	2.16077e-07	0.283444	0.503	0.517	0.000369492	2	Hmox1
Stox2.2	2.45047e-07	-0.928696	0.378	0.528	0.00041903	2	Stox2
Fabp5.2	2.46943e-07	-0.282147	0.384	0.537	0.000422273	2	Fabp5
Hspa1b	2.49362e-07	-0.355989	0.408	0.614	0.000426409	2	Hspa1b
Zfp385b.2	3.31723e-07	-0.339352	0.195	0.409	0.000567246	2	Zfp385b
Gdf15.1	3.45057e-07	0.357546	0.443	0.492	0.000590048	2	Gdf15
Slc25a21.1	3.48938e-07	-0.273113	0.251	0.476	0.000596684	2	Slc25a21
Cobll1.1	3.75482e-07	-0.273489	0.265	0.49	0.000642074	2	Cobll1
Cthrc1.2	4.46559e-07	-0.588492	0.319	0.488	0.000763616	2	Cthrc1
Dnase1l3.2	4.88884e-07	-0.421869	0.062	0.207	0.000835991	2	Dnase1l3
Arhgef3.2	5.82501e-07	-0.511203	0.146	0.398	0.000996076	2	Arhgef3
Phlda1.2	6.76535e-07	0.269218	0.554	0.543	0.00115687	2	Phlda1
Gm1673.1	7.02671e-07	-0.320623	0.378	0.553	0.00120157	2	Gm1673
H2ac8.1	7.07525e-07	-0.482638	0.365	0.539	0.00120987	2	H2ac8
Stab2.1	8.83041e-07	-1.05209	0.303	0.458	0.00151	2	Stab2
H2ac24.2	1.23073e-06	-0.444127	0.414	0.608	0.00210454	2	H2ac24
Plekhg1.2	1.34126e-06	-0.672319	0.343	0.499	0.00229356	2	Plekhg1
Hbegf.1	1.63183e-06	-0.390365	0.414	0.605	0.00279042	2	Hbegf
Scd1	2.13849e-06	0.450819	0.427	0.47	0.00365682	2	Scd1
Gypa.1	3.00009e-06	-0.32732	0.384	0.573	0.00513015	2	Gypa
Samsn1	3.10024e-06	-0.468473	0.243	0.434	0.00530142	2	Samsn1
Gsn.2	4.0626e-06	-1.26143	0.6	0.767	0.00694705	2	Gsn
Herc1.2	4.18612e-06	-0.3272	0.419	0.596	0.00715827	2	Herc1
Lgmn.1	4.22448e-06	-0.506672	0.351	0.536	0.00722385	2	Lgmn
Ackr3	4.33806e-06	-0.301006	0.227	0.445	0.00741809	2	Ackr3
Mki67.1	4.51464e-06	-0.397855	0.243	0.45	0.00772004	2	Mki67
Cd53.2	4.85667e-06	-0.28908	0.338	0.448	0.0083049	2	Cd53
Rasip1.2	4.92216e-06	-0.767562	0.324	0.477	0.00841689	2	Rasip1
Hspa1a.1	7.05255e-06	-0.360766	0.465	0.658	0.0120599	2	Hspa1a
Rgs5	7.56686e-06	-2.27669	0.273	0.461	0.0129393	2	Rgs5
Fcer1g.1	7.79484e-06	-0.420399	0.381	0.573	0.0133292	2	Fcer1g
Gprin3	1.1056e-05	0.404144	0.357	0.375	0.0189058	2	Gprin3
Eml1.1	1.28678e-05	-0.274898	0.243	0.451	0.0220039	2	Eml1
Mrc1.1	1.29933e-05	-0.667724	0.251	0.424	0.0222185	2	Mrc1
Snca.2	1.33534e-05	-0.322727	0.368	0.532	0.0228343	2	Snca
Kcne4.2	1.57283e-05	0.387116	0.454	0.446	0.0268954	2	Kcne4
Specc1.2	1.63058e-05	-0.317251	0.27	0.472	0.0278828	2	Specc1
Kcnq3	1.66779e-05	0.474361	0.397	0.388	0.0285193	2	Kcnq3
Gja4.1	1.71641e-05	-0.486135	0.043	0.377	0.0293507	2	Gja4
Col9a2.2	1.83064e-05	-0.561106	0.257	0.454	0.031304	2	Col9a2
Lcp1	2.13134e-05	-0.625362	0.262	0.441	0.0364459	2	Lcp1
Serpina3f	2.22103e-05	0.481984	0.405	0.409	0.0379796	2	Serpina3f
Tfdp2	2.26095e-05	-0.270183	0.341	0.526	0.0386623	2	Tfdp2
Pgm2.1	2.26461e-05	-0.307775	0.176	0.395	0.0387248	2	Pgm2
Mmp2.2	2.57013e-05	-0.529779	0.284	0.473	0.0439492	2	Mmp2
Scara3.2	2.62937e-05	0.266488	0.446	0.458	0.0449622	2	Scara3
Wwp2	3.13875e-05	-0.381882	0.365	0.542	0.0536726	2	Wwp2
Grik2.1	4.55975e-05	-0.345599	0.362	0.362	0.0779717	2	Grik2
Sirpa.1	4.73032e-05	-0.341006	0.259	0.433	0.0808884	2	Sirpa
Mrap	5.43373e-05	0.296178	0.386	0.408	0.0929169	2	Mrap
Ppa1.1	6.49178e-05	-0.309587	0.338	0.534	0.111009	2	Ppa1
H1f4	6.69237e-05	-0.365607	0.451	0.61	0.114439	2	H1f4
Retnlg.1	7.26335e-05	-2.11147	0.368	0.479	0.124203	2	Retnlg
Aplnr.2	9.62246e-05	-0.286208	0.035	0.331	0.164544	2	Aplnr
Noct	0.000101773	-0.294699	0.254	0.443	0.174031	2	Noct
Dab2.2	0.000103583	-0.516826	0.373	0.538	0.177128	2	Dab2
Epha4	0.000105218	-0.331114	0.341	0.485	0.179923	2	Epha4
Wwox.1	0.000107597	-0.370191	0.365	0.539	0.18399	2	Wwox
Mgat5.1	0.000116234	-0.363079	0.273	0.47	0.198761	2	Mgat5
Gatm	0.000131104	-0.400365	0.022	0.325	0.224188	2	Gatm
Gpx1.1	0.00013436	-0.282509	0.77	0.859	0.229755	2	Gpx1
Ackr1.1	0.000149183	-0.567735	0.03	0.35	0.255103	2	Ackr1
Car3.2	0.000157238	-0.579294	0.292	0.463	0.268876	2	Car3
Yes1.2	0.000169658	-0.582226	0.284	0.458	0.290116	2	Yes1
Nup210l	0.000176447	-0.266656	0.346	0.522	0.301724	2	Nup210l
Selp.2	0.000194999	-0.619664	0.303	0.435	0.333449	2	Selp
Tpm2.2	0.000208643	-1.06919	0.441	0.616	0.356779	2	Tpm2
Tfpi.1	0.000278162	-1.35984	0.4	0.549	0.475657	2	Tfpi
Tcf15.1	0.000283697	-0.256486	0.346	0.509	0.485121	2	Tcf15
Gpm6a.2	0.000287166	-0.86691	0.216	0.389	0.491054	2	Gpm6a
Car2.1	0.000300323	-0.552884	0.478	0.64	0.513552	2	Car2
Timp4.1	0.000301673	-0.342609	0.273	0.448	0.515861	2	Timp4
Flt4.2	0.000380543	-0.47386	0.381	0.514	0.650729	2	Flt4
Pdgfa.2	0.000532014	-0.27004	0.405	0.574	0.909743	2	Pdgfa
Plk2.2	0.000647922	-0.415123	0.314	0.478	1	2	Plk2
Efnb2.1	0.000684261	-0.540833	0.281	0.449	1	2	Efnb2
Nav3.2	0.000687643	-0.5622	0.338	0.495	1	2	Nav3
Scara5	0.000713643	0.405174	0.414	0.448	1	2	Scara5
Rcan2.1	0.000729098	-0.402663	0.286	0.473	1	2	Rcan2
Csrp1.1	0.000840727	-0.477594	0.451	0.586	1	2	Csrp1
Myh11.2	0.00118657	-0.996819	0.243	0.351	1	2	Myh11
Gm41609	0.00150357	0.327956	0.273	0.418	1	2	Gm41609
Sema3a.2	0.00150983	-0.716577	0.238	0.401	1	2	Sema3a
Ank1.2	0.00151413	-0.337942	0.346	0.491	1	2	Ank1
Thbs1.2	0.0015992	-0.395221	0.6	0.649	1	2	Thbs1
Rgs16	0.00172718	0.296056	0.378	0.441	1	2	Rgs16
Col3a1.1	0.00230427	-0.871217	0.468	0.646	1	2	Col3a1
Col5a2.2	0.00234575	-0.316377	0.643	0.627	1	2	Col5a2
Ctnnal1.1	0.00272062	-0.383634	0.281	0.449	1	2	Ctnnal1
Slfn5.2	0.00288291	-0.449574	0.468	0.587	1	2	Slfn5
Nxpe2	0.00288389	-0.301458	0.316	0.458	1	2	Nxpe2
Rai2	0.00289764	0.30201	0.265	0.253	1	2	Rai2
Pdgfd	0.00291696	-0.531007	0.376	0.517	1	2	Pdgfd
Depp1.1	0.00385903	-0.256488	0	0.209	1	2	Depp1
Col6a3.2	0.00448632	-0.353185	0.443	0.6	1	2	Col6a3
Matn3.1	0.00588932	-0.284411	0.276	0.427	1	2	Matn3
Snorc.2	0.00616645	-1.48139	0.351	0.535	1	2	Snorc
Mpp7.1	0.00633307	-0.546276	0.441	0.557	1	2	Mpp7
Arl15.2	0.0064505	-0.706919	0.516	0.603	1	2	Arl15
Plcb1.1	0.00720158	-0.727457	0.497	0.606	1	2	Plcb1
Ecrg4.1	0.0085087	-1.101	0.524	0.644	1	2	Ecrg4
Il6st.2	0.00894875	-0.578602	0.614	0.692	1	2	Il6st
Eln	0.00925939	-0.379849	0.37	0.381	1	2	Eln
Prg4.1	0.00988636	-0.556039	0.408	0.476	1	2	Prg4
Ly6c1.2	9.7405e-192	2.26063	0.984	0.509	1.66562e-188	3	Ly6c1
Cav1.2	2.89357e-152	2.01399	0.94	0.538	4.948e-149	3	Cav1
Ptprb.3	1.9217e-151	1.6561	0.951	0.513	3.2861e-148	3	Ptprb
Podxl.2	8.39285e-151	1.78047	0.867	0.349	1.43518e-147	3	Podxl
Cdh5.3	5.43888e-133	1.42545	0.959	0.481	9.30048e-130	3	Cdh5
Cdh13.3	2.96655e-129	1.85094	0.87	0.381	5.07281e-126	3	Cdh13
Ly6a.2	1.20102e-127	1.66114	0.913	0.591	2.05375e-124	3	Ly6a
Nherf2.2	2.35592e-121	1.66147	0.87	0.492	4.02862e-118	3	Nherf2
Cavin2.3	1.29481e-111	1.68456	0.848	0.353	2.21413e-108	3	Cavin2
Gpx3.3	2.63977e-109	-1.7853	0.225	0.74	4.514e-106	3	Gpx3
Mecom.3	4.35209e-109	2.09004	0.818	0.451	7.44207e-106	3	Mecom
Adgrl4.3	1.86781e-107	1.37501	0.883	0.374	3.19396e-104	3	Adgrl4
Pecam1.3	1.23835e-106	1.26964	0.905	0.527	2.11757e-103	3	Pecam1
Flt1.3	2.28628e-105	1.25549	0.943	0.55	3.90954e-102	3	Flt1
Gkn3	8.79842e-104	0.404919	0.596	0.13	1.50453e-100	3	Gkn3
Egfl7.3	3.47407e-102	1.241	0.892	0.497	5.94066e-99	3	Egfl7
Ablim1.3	3.94834e-100	1.52866	0.862	0.444	6.75167e-97	3	Ablim1
Stmn2.1	7.53145e-100	1.46993	0.729	0.355	1.28788e-96	3	Stmn2
Tm4sf1.2	1.04418e-98	1.44172	0.924	0.696	1.78554e-95	3	Tm4sf1
Cebpb.3	1.07468e-94	-1.63571	0.312	0.781	1.83771e-91	3	Cebpb
Gsn.3	9.93212e-94	-2.66224	0.379	0.785	1.69839e-90	3	Gsn
Rarres2.2	1.35553e-89	-1.00468	0.244	0.719	2.31796e-86	3	Rarres2
Ltbp4.2	1.831e-88	1.48101	0.813	0.507	3.13101e-85	3	Ltbp4
Ablim3	1.90742e-87	1.25254	0.713	0.327	3.2617e-84	3	Ablim3
Sparcl1.2	5.17751e-84	1.20049	0.875	0.498	8.85355e-81	3	Sparcl1
ENSMUSG00000121513.1	5.22533e-83	1.39521	0.892	0.631	8.93531e-80	3	ENSMUSG00000121513
Ecscr.3	1.35259e-81	1.05489	0.824	0.561	2.31292e-78	3	Ecscr
Fndc1.2	4.47743e-81	-0.424217	0.079	0.491	7.6564e-78	3	Fndc1
Prex2.3	1.893e-79	1.19017	0.821	0.459	3.23704e-76	3	Prex2
Gpihbp1.3	5.93655e-74	1.26645	0.813	0.492	1.01515e-70	3	Gpihbp1
Pcolce.3	4.59736e-73	-0.900627	0.29	0.69	7.86148e-70	3	Pcolce
Cd36.3	9.41416e-73	1.80645	0.808	0.489	1.60982e-69	3	Cd36
Tcf15.2	1.55746e-72	1.16342	0.732	0.477	2.66326e-69	3	Tcf15
Hspb1.1	9.21475e-72	1.11758	0.924	0.719	1.57572e-68	3	Hspb1
Heg1.3	4.95048e-71	1.12415	0.802	0.451	8.46532e-68	3	Heg1
Magi2.3	5.09912e-71	-0.996227	0.279	0.683	8.71949e-68	3	Magi2
Mafb.1	8.76228e-71	-1.19701	0.184	0.65	1.49835e-67	3	Mafb
Gpc6.2	8.31054e-70	-1.77855	0.244	0.671	1.4211e-66	3	Gpc6
Timp4.2	1.03262e-69	1.60566	0.745	0.409	1.76579e-66	3	Timp4
Ccdc85a.2	2.21855e-69	1.31697	0.718	0.369	3.79373e-66	3	Ccdc85a
Egfl8	3.3635e-69	0.616926	0.667	0.321	5.75158e-66	3	Egfl8
Cyyr1.3	2.37486e-68	1.07123	0.843	0.538	4.06101e-65	3	Cyyr1
Fabp4.2	1.15738e-66	1.27338	0.911	0.608	1.97913e-63	3	Fabp4
Slc28a2	2.22737e-65	0.801856	0.678	0.365	3.8088e-62	3	Slc28a2
Lbp.1	6.82808e-65	-0.556822	0.176	0.581	1.1676e-61	3	Lbp
Fbln2.3	7.92459e-65	1.30492	0.762	0.563	1.35511e-61	3	Fbln2
Rasgrf2	1.00303e-64	1.23397	0.718	0.44	1.71518e-61	3	Rasgrf2
Jam2.2	1.14781e-64	1.53936	0.759	0.49	1.96275e-61	3	Jam2
Tspan7.2	2.23812e-64	0.9612	0.81	0.472	3.82718e-61	3	Tspan7
Serping1.3	3.78405e-64	-1.47335	0.304	0.685	6.47072e-61	3	Serping1
Col5a3.1	6.18604e-64	-0.613317	0.027	0.499	1.05781e-60	3	Col5a3
Prkg1.1	4.92471e-62	-1.50022	0.32	0.695	8.42125e-59	3	Prkg1
Plcb1.2	4.87829e-61	1.14437	0.835	0.578	8.34188e-58	3	Plcb1
Plxdc2.3	7.4839e-61	-1.28525	0.214	0.633	1.27975e-57	3	Plxdc2
Cldn5.2	1.80458e-59	1.2834	0.767	0.463	3.08583e-56	3	Cldn5
Tent5a.2	7.15452e-58	-0.658214	0.222	0.589	1.22342e-54	3	Tent5a
Cd34.3	3.7728e-57	0.945686	0.734	0.406	6.45149e-54	3	Cd34
Sgms2.2	8.62526e-57	-0.965009	0.154	0.558	1.47492e-53	3	Sgms2
Slit3.2	1.00009e-56	-1.00725	0.182	0.57	1.71015e-53	3	Slit3
Zfhx4.3	1.59697e-56	-0.921071	0.146	0.552	2.73082e-53	3	Zfhx4
Nckap5.2	3.92261e-56	-0.332976	0.051	0.468	6.70766e-53	3	Nckap5
Ckb.1	1.51737e-55	-0.652561	0.268	0.657	2.59471e-52	3	Ckb
Col12a1.1	3.90269e-55	-1.22731	0.322	0.644	6.6736e-52	3	Col12a1
Samd12.3	3.94177e-54	1.04117	0.672	0.346	6.74043e-51	3	Samd12
Zeb2.3	1.53401e-53	-1.2358	0.347	0.698	2.62316e-50	3	Zeb2
Adamts5.3	1.7359e-53	-1.28837	0.233	0.589	2.96838e-50	3	Adamts5
Col1a2.3	7.39709e-52	-2.33691	0.488	0.768	1.2649e-48	3	Col1a2
Snorc.3	9.85561e-52	-1.55002	0.195	0.548	1.68531e-48	3	Snorc
Dock9.2	1.74292e-51	1.22038	0.713	0.435	2.98039e-48	3	Dock9
Kitl.3	1.40232e-50	0.745488	0.856	0.639	2.39798e-47	3	Kitl
Eng.3	5.90041e-50	0.724212	0.824	0.561	1.00897e-46	3	Eng
Hilpda	1.62049e-49	-0.326646	0.285	0.579	2.77103e-46	3	Hilpda
Mast4.2	7.42914e-49	0.856544	0.794	0.612	1.27038e-45	3	Mast4
Ptprd.3	1.08449e-48	-1.88363	0.309	0.628	1.85448e-45	3	Ptprd
Col6a1.3	1.40913e-48	-1.1998	0.393	0.641	2.40961e-45	3	Col6a1
Magi1.3	1.72485e-48	0.801393	0.848	0.531	2.9495e-45	3	Magi1
Slfn5.3	2.91792e-48	0.834394	0.818	0.558	4.98965e-45	3	Slfn5
Prkch.3	2.93915e-48	0.718994	0.786	0.514	5.02595e-45	3	Prkch
Crispld2.3	8.7508e-48	-0.959106	0.201	0.586	1.49639e-44	3	Crispld2
Plod2.2	2.80659e-47	-0.894242	0.249	0.612	4.79927e-44	3	Plod2
Errfi1.3	6.02927e-47	-1.31074	0.363	0.701	1.03101e-43	3	Errfi1
Celf2.3	3.91988e-46	-0.575402	0.198	0.517	6.70299e-43	3	Celf2
Lgals1.2	6.71389e-46	-1.74747	0.593	0.758	1.14808e-42	3	Lgals1
Vim.1	1.47986e-45	0.947037	0.897	0.812	2.53056e-42	3	Vim
Col9a2.3	1.93685e-45	-0.57644	0.171	0.461	3.31201e-42	3	Col9a2
Omd.3	3.13592e-45	-0.698698	0.209	0.599	5.36243e-42	3	Omd
Fkbp10	9.294e-44	-0.424622	0.244	0.539	1.58927e-40	3	Fkbp10
Tnfaip6.3	9.31117e-44	-0.65948	0.301	0.577	1.59221e-40	3	Tnfaip6
Cthrc1.3	2.6318e-43	-0.37982	0.198	0.498	4.50037e-40	3	Cthrc1
Aoc3.1	2.73115e-43	-0.315439	0.228	0.493	4.67026e-40	3	Aoc3
Xylt1.2	5.97767e-42	-0.95038	0.333	0.609	1.02218e-38	3	Xylt1
Fabp5.3	9.90316e-42	1.39171	0.724	0.509	1.69344e-38	3	Fabp5
Hmox1.1	1.89222e-41	-0.391529	0.26	0.537	3.2357e-38	3	Hmox1
Camk4.1	2.88268e-41	-0.250638	0.182	0.447	4.92938e-38	3	Camk4
Metrnl.2	5.65328e-41	-0.548575	0.355	0.614	9.66711e-38	3	Metrnl
Sdc4.3	6.08806e-41	-1.06782	0.42	0.666	1.04106e-37	3	Sdc4
Ppp1r14a.2	7.6775e-41	-0.38474	0.133	0.488	1.31285e-37	3	Ppp1r14a
Tent5c.1	2.51408e-40	-0.615731	0.274	0.548	4.29908e-37	3	Tent5c
Aspn.3	4.46426e-40	-1.71276	0.409	0.657	7.63388e-37	3	Aspn
Col16a1.1	5.56873e-40	-0.319104	0.119	0.49	9.52253e-37	3	Col16a1
Sdk2.2	1.03017e-39	-0.498015	0.068	0.47	1.76159e-36	3	Sdk2
Serpine2.3	1.09716e-39	-1.85567	0.455	0.669	1.87615e-36	3	Serpine2
Fibin.2	2.30508e-39	-0.588809	0.23	0.587	3.94168e-36	3	Fibin
Gja5	9.20362e-39	0.631364	0.501	0.148	1.57382e-35	3	Gja5
Cytl1.1	5.17842e-38	-0.633708	0.225	0.54	8.85511e-35	3	Cytl1
Cryab.3	7.50491e-38	-0.816649	0.314	0.578	1.28334e-34	3	Cryab
Sirpa.2	1.27543e-37	-0.380313	0.171	0.44	2.18099e-34	3	Sirpa
Syt15	6.08318e-37	0.408589	0.58	0.306	1.04022e-33	3	Syt15
Fcer1g.2	7.06143e-37	-0.774754	0.35	0.575	1.20751e-33	3	Fcer1g
Cd274	8.55065e-37	0.382099	0.585	0.39	1.46216e-33	3	Cd274
Cygb.3	1.54505e-36	-0.592741	0.458	0.617	2.64204e-33	3	Cygb
Scrg1.3	1.55236e-36	-0.421878	0.328	0.567	2.65454e-33	3	Scrg1
Ecm1.2	2.23009e-36	-0.493777	0.374	0.611	3.81345e-33	3	Ecm1
Nupr1.3	2.62387e-36	-1.35367	0.618	0.767	4.48682e-33	3	Nupr1
Slit2.3	5.04179e-36	-0.963174	0.108	0.433	8.62145e-33	3	Slit2
Angptl4.3	6.3145e-36	-0.688927	0.42	0.627	1.07978e-32	3	Angptl4
Sgcd.2	8.23527e-36	-1.08074	0.434	0.619	1.40823e-32	3	Sgcd
Rrad	8.54721e-36	-0.563893	0.341	0.607	1.46157e-32	3	Rrad
Tmem44	9.26693e-36	0.610964	0.591	0.353	1.58464e-32	3	Tmem44
Prxl2a.1	1.06063e-35	-0.435141	0.238	0.492	1.81369e-32	3	Prxl2a
Iigp1.2	1.41528e-35	0.813839	0.734	0.479	2.42013e-32	3	Iigp1
Mcc.2	1.69744e-35	0.98424	0.675	0.47	2.90262e-32	3	Mcc
Adcy2.2	2.33613e-35	-0.818785	0.203	0.532	3.99478e-32	3	Adcy2
Gpm6b.3	3.80834e-35	-0.63277	0.241	0.549	6.51227e-32	3	Gpm6b
Satb2.2	4.25051e-35	-0.910386	0.179	0.501	7.26838e-32	3	Satb2
Col3a1.2	4.76503e-35	-2.1736	0.442	0.648	8.14819e-32	3	Col3a1
Lgals3.1	5.57337e-35	-0.606605	0.301	0.543	9.53046e-32	3	Lgals3
Arl15.3	7.19529e-35	1.53577	0.718	0.586	1.23039e-31	3	Arl15
Runx2.3	8.50642e-35	-1.29929	0.401	0.635	1.4546e-31	3	Runx2
Cfh.3	8.78316e-35	-1.17429	0.304	0.563	1.50192e-31	3	Cfh
S100a8.3	1.48029e-34	-3.17048	0.339	0.568	2.53129e-31	3	S100a8
Enpp1.2	2.7053e-34	-0.324127	0.163	0.461	4.62607e-31	3	Enpp1
Igfbp4.3	4.2397e-34	-1.22665	0.512	0.721	7.24989e-31	3	Igfbp4
Lox.3	1.74579e-33	-0.380069	0.176	0.508	2.9853e-30	3	Lox
Col11a2.2	3.65257e-33	-0.859337	0.344	0.561	6.24589e-30	3	Col11a2
Bglap2.2	4.76631e-33	-1.90359	0.48	0.633	8.15039e-30	3	Bglap2
Camp.3	4.85764e-33	-1.01111	0.192	0.498	8.30656e-30	3	Camp
Lcp1.1	6.79824e-33	-0.414707	0.211	0.445	1.1625e-29	3	Lcp1
Abi3bp.1	7.1738e-33	-1.22211	0.369	0.602	1.22672e-29	3	Abi3bp
Blvrb.1	1.14014e-32	-0.702206	0.553	0.742	1.94964e-29	3	Blvrb
G0s2.3	1.36413e-32	-1.16145	0.328	0.552	2.33266e-29	3	G0s2
Palld.2	1.76926e-32	-0.88557	0.341	0.616	3.02544e-29	3	Palld
Gm16685.2	3.03088e-32	-0.384086	0.32	0.559	5.1828e-29	3	Gm16685
Pdgfd.1	4.24429e-32	1.18008	0.672	0.492	7.25774e-29	3	Pdgfd
Tmem176b.3	1.00328e-31	-0.852177	0.558	0.768	1.7156e-28	3	Tmem176b
Gm29007	1.2801e-31	0.450819	0.547	0.297	2.18897e-28	3	Gm29007
Mpp7.2	1.52909e-31	-0.646173	0.32	0.567	2.61475e-28	3	Mpp7
Cemip.2	1.91898e-31	-0.340964	0.187	0.468	3.28146e-28	3	Cemip
Etl4.3	5.61494e-31	1.12938	0.686	0.48	9.60155e-28	3	Etl4
Rnase4.1	6.19396e-31	-0.722276	0.314	0.555	1.05917e-27	3	Rnase4
Itpkb.2	8.20228e-31	0.950948	0.74	0.537	1.40259e-27	3	Itpkb
Olfml3.3	8.52651e-31	-0.93671	0.52	0.621	1.45803e-27	3	Olfml3
Trib1.1	1.09164e-30	-0.344497	0.325	0.595	1.86671e-27	3	Trib1
Naaladl2.2	1.35894e-30	-0.911572	0.393	0.6	2.32378e-27	3	Naaladl2
Mdk.3	1.44342e-30	-0.494278	0.165	0.51	2.46825e-27	3	Mdk
Fli1.3	1.67212e-30	0.802663	0.732	0.505	2.85933e-27	3	Fli1
Ugdh.2	1.75316e-30	-0.713272	0.401	0.621	2.99791e-27	3	Ugdh
Prelp.2	2.38678e-30	-0.702098	0.556	0.635	4.08139e-27	3	Prelp
Matn3.2	2.57823e-30	-0.301264	0.209	0.432	4.40878e-27	3	Matn3
Sema3g.1	2.97611e-30	1.1489	0.523	0.198	5.08915e-27	3	Sema3g
Aplnr.3	3.68949e-30	0.403198	0.577	0.286	6.30903e-27	3	Aplnr
Ifi203.2	5.05995e-30	0.892338	0.65	0.461	8.65252e-27	3	Ifi203
Ucp2.1	6.04636e-30	-0.271261	0.255	0.518	1.03393e-26	3	Ucp2
Nxn.1	8.94026e-30	0.718891	0.669	0.43	1.52878e-26	3	Nxn
Mcf2l.2	1.71725e-29	1.01998	0.615	0.415	2.9365e-26	3	Mcf2l
Cd74	1.88276e-29	0.283288	0.485	0.2	3.21952e-26	3	Cd74
Marchf3.3	1.99471e-29	-0.741968	0.35	0.629	3.41095e-26	3	Marchf3
Efnb2.2	2.09331e-29	0.982714	0.629	0.42	3.57955e-26	3	Efnb2
Kng1.2	3.68328e-29	-0.27667	0.201	0.482	6.29841e-26	3	Kng1
Wnt5b	6.96914e-29	-0.377721	0.117	0.435	1.19172e-25	3	Wnt5b
Col5a2.3	7.55814e-29	-0.867975	0.371	0.65	1.29244e-25	3	Col5a2
Adipoq.3	1.6283e-28	-0.971911	0.203	0.51	2.78439e-25	3	Adipoq
Igf1.3	2.29643e-28	-0.917515	0.328	0.557	3.92689e-25	3	Igf1
Mt1.3	2.3016e-28	-1.39561	0.626	0.765	3.93574e-25	3	Mt1
Tnmd.1	2.59239e-28	-0.411034	0.165	0.467	4.43299e-25	3	Tnmd
Dcn.2	2.8852e-28	-2.65429	0.434	0.64	4.93368e-25	3	Dcn
Basp1.3	3.89921e-28	-0.675513	0.295	0.504	6.66765e-25	3	Basp1
Meg3.2	1.0465e-27	-0.739896	0.374	0.571	1.78952e-24	3	Meg3
Igfbp5.3	1.0509e-27	-2.19204	0.455	0.592	1.79703e-24	3	Igfbp5
Pde3a.3	1.1463e-27	-0.749813	0.106	0.488	1.96018e-24	3	Pde3a
Lum.3	1.2974e-27	-1.61432	0.588	0.654	2.21856e-24	3	Lum
Zfp521.2	1.69692e-27	-0.560877	0.263	0.564	2.90174e-24	3	Zfp521
Dlx5.2	2.07001e-27	-0.456023	0.301	0.539	3.53972e-24	3	Dlx5
Rgs5.1	3.75776e-27	-2.29188	0.247	0.463	6.42577e-24	3	Rgs5
Fbln1.2	3.90184e-27	-0.396745	0.201	0.493	6.67215e-24	3	Fbln1
Shank3.3	4.19188e-27	0.711499	0.645	0.419	7.16811e-24	3	Shank3
Cox4i2.2	4.35189e-27	-0.433517	0.244	0.469	7.44173e-24	3	Cox4i2
Smoc2.2	4.53155e-27	-0.5739	0.206	0.491	7.74895e-24	3	Smoc2
Mndal.3	4.87542e-27	0.924381	0.656	0.467	8.33697e-24	3	Mndal
Nav3.3	4.97263e-27	-0.37274	0.238	0.503	8.50319e-24	3	Nav3
Myoc.2	1.33386e-26	-0.673542	0.192	0.493	2.28089e-23	3	Myoc
Cdh2.3	1.67744e-26	-0.972737	0.187	0.479	2.86843e-23	3	Cdh2
Dpep1.2	1.7297e-26	-0.288313	0.157	0.47	2.95779e-23	3	Dpep1
Prg4.2	1.73715e-26	-0.262807	0.667	0.454	2.97053e-23	3	Prg4
Pdgfrl.2	2.10041e-26	-0.330749	0.312	0.512	3.59169e-23	3	Pdgfrl
Sema6a.3	2.27726e-26	0.772545	0.68	0.46	3.89411e-23	3	Sema6a
Rhd.3	3.80345e-26	-0.613348	0.404	0.589	6.5039e-23	3	Rhd
Synpo2.2	4.91296e-26	-0.257471	0.014	0.384	8.40117e-23	3	Synpo2
Gimap6.3	8.9954e-26	0.807611	0.678	0.535	1.53821e-22	3	Gimap6
Emb.2	9.15359e-26	-0.78663	0.537	0.615	1.56526e-22	3	Emb
Rgs7bp.2	9.73331e-26	-0.467858	0.206	0.467	1.6644e-22	3	Rgs7bp
Lpar1.2	2.72079e-25	-0.584844	0.431	0.57	4.65255e-22	3	Lpar1
Thbs1.3	4.61765e-25	-1.48842	0.561	0.652	7.89619e-22	3	Thbs1
1700025G04Rik.1	8.87081e-25	-0.458453	0.306	0.572	1.51691e-21	3	1700025G04Rik
Hp.2	1.00188e-24	-1.48926	0.436	0.604	1.71322e-21	3	Hp
[truncated: 8,750 more rows]

## Sheet: Fig.3h
	pathway	pval	padj	log2err	ES	NES	size	leadingEdge
1	HALLMARK_KRAS_SIGNALING_DN	0.608418	0.707463	0.0644973	0.303137	0.922281	70	Col2a1, Copz2, Gprc5c, Nr4a2, Prkn, Rsad2, Arpp21, Camk1d, Entpd7, Gamt, Thnsl2, Slc25a23, Thrb, Cdkal1
2	HALLMARK_MYC_TARGETS_V2	0.906154	0.906154	0.0066557	-0.306035	-0.719579	55	Npm1, Hspd1, Cdk4, Sord, Nolc1, Dctpp1, Phb, Wdr74, Pa2g4, Exosc5, Wdr43, Nop56, Hspe1, Ddx18, Cbx3, Rcl1
3	HALLMARK_BILE_ACID_METABOLISM	0.868188	0.885906	0.0071499	-0.321894	-0.778193	73	Ar, Slc29a1, Atxn1, Nedd4, Bmp6, Pnpla8, Hsd17b4, Crot, Sod1, Hsd17b11, Pex13
4	HALLMARK_PROTEIN_SECRETION	0.825405	0.859797	0.00779977	-0.33419	-0.822451	91	Clta, Lamp2, Pam, Mapk1, Egfr, Ctsc, Rab14, Adam10, Cltc, Dst, Cln5, Ap3s1, Dnm1l, Stx7, Rab22a, Ap3b1, Atp1a1, Arfgef1, Sod1, Atp6v1h, Ap2m1, Snx2, Vps4b, Ap1g1, Tmed10, Stam, Stx16, Ppt1, Rab9, Cd63, Ergic3, M6pr, Kif1b, Rab5a, Vamp3, Copb1, Ap2b1
5	HALLMARK_HEDGEHOG_SIGNALING	0.682632	0.744798	0.0120979	-0.413227	-0.879612	24	Vegfa, Vldlr, Myh9, Ophn1, Tle1, Cdk6, Amot, Nf1, Nrp1, Rasa1, Hey1, Pml, Ptch1
6	HALLMARK_UNFOLDED_PROTEIN_RESPONSE	0.721426	0.767474	0.00980309	-0.357056	-0.891829	109	Hsp90b1, Npm1, Calr, Hspa5, Vegfa, Pdia6, Rps14, Ywhaz, Bag3, Eif4a2, Cnot6, Kif5b, Cebpb, Atf6, Cnot4, Dnajb9, Exosc10, Ern1, Tubb2a, Shc1, Eef2, Dnajc3, Fus, Eif4a1, Nolc1, Paip1
7	HALLMARK_FATTY_ACID_METABOLISM	0.685214	0.744798	0.0104119	-0.363225	-0.918775	127	Hsp90aa1, S100a10, Psme1, H2az1, Glul, Rap1gds1, Mgll, Gabarapl1, Cbr1, Ywhah, Mif, Ech1, Hmgcs1, Mdh1, Acox1, Acadl, Hsd17b10, Hsd17b4, Acsl4, Fmo1, Kmt5a, Sdha, Hpgd, Adipor2, Hsd17b11, Bphl, Echs1, Acadvl, Slc22a5, Hadhb, Hmgcl, Ephx1, Acaa1a, Sucla2, Hsd17b7, Hsph1, Idi1, Aldoa, Acaa2, Acot8, Hadh, Apex1, Auh
8	HALLMARK_HEME_METABOLISM	0.642352	0.729946	0.0111291	-0.367017	-0.945851	174	Nudt4, Ctsb, Cast, Lamp2, Top1, Tnrc6b, Picalm, Nfe2l1, Sdcbp, Bnip3l, Nek7, Arhgef12, Vezf1, Endod1, Blvrb, Mark3, Mboat2, Cir1, Daam1, Nr3c1, Synj1, Usp15, Btrc, Map2k3, Add1, Abcg2, Ccnd3, Rnf19a, Igsf3, Hdgf, H1f0, Tspan5, Riok3, Dcaf10, Lrp10, Dcaf11, Tmem9b, Rbm5, Bach1, Foxj2, Foxo3, Slc6a8, Psmd9, Aldh6a1, Mfhas1, Xpo7, Agpat4, Cdc27, Kdm7a, Gde1, Tfrc, Arl2bp, Lmo2, Ppox
9	HALLMARK_COAGULATION	0.560562	0.667336	0.0137935	-0.39862	-0.973688	82	Timp3, Ctsb, Mmp14, Lamp2, Serping1, Fbn1, Htra1, Gnb2, S100a13, Anxa1, Ctsl, Trf, Cpq, A2m, Itgb3, Gng12, Rac1, Klf7, Itga2, S100a1, Maff, Clu, Pros1
10	HALLMARK_PEROXISOME	0.547903	0.667336	0.0141232	-0.401087	-0.979714	82	Pabpc1, Slc25a4, Atxn1, Cnbp, Sod2, Ywhah, Ech1, Fis1, Acox1, Smarcc1, Hsd17b4, Tspo, Prdx1, Acsl4, Sod1, Bcl10, Vps4b, Hsd17b11, Pex13, Ctbp1, Hmgcl, Top2a, Abcc5, Acaa1a, Pex14, Abcd3, Pex5, Idi1
11	HALLMARK_MYOGENESIS	0.531143	0.663929	0.0140725	-0.389796	-0.991881	139	Col6a3, Sgcd, Col6a2, Mef2a, Nav2, Igfbp7, Gadd45b, Cdkn1a, Cnn3, Ncam1, Itgb5, Large1, App, Eif4a2, Myh9, Col3a1, Tpm3, Ifrd1, Aebp1, Mef2c, Igf1, Mylk, Bhlhe40, Tpm2, Wwtr1, Pdlim7, Col4a2, Clu, Hbegf, Svil, Myom1
12	HALLMARK_GLYCOLYSIS	0.515824	0.661313	0.0143712	-0.388496	-0.998197	164	Cd44, Sdc2, Ppia, Pam, Txn1, Vcan, Hspa5, Vegfa, Fut8, Egfr, Tpbg, Nasp, Vldlr, Ugp2, Qsox1, Nt5e, Ext1, Ppp2cb, Cited2, Kif2a, Gpc4, Ier3, Sdc1, Mif, Stmn1, Angptl4, Fam162a, Mdh1, Homer1, Cyb5a, Sox9, Slc25a13, Eno1, Il13ra1, Hs2st1, Aldh7a1, Tpi1, Pkm, Sod1
13	HALLMARK_DNA_REPAIR	0.397396	0.531211	0.0182516	-0.410473	-1.04782	145	Sdcbp, Taf13, Trp53, Arl6ip1, Rev3l, Srsf6, Pcna, Impdh2, Dctn4, Polr1d, Rala, Polb, Rrm2b, Dut, Mpc2, Taf10, Gpx4, Supt4a, Gtf2f1, Rbx1, Nudt21, Pold4, Cstf3, Cox17, Polr2i, Polr2k, Polr2f, Gtf2b, Bcap31, Smad5, Nelfe, Gtf2h1, Polr2g, Polr2c, Pola1, Npr2, Itpa, Gtf2h5, Clp1, Ak3, Cetn2, Polr2j, Surf1, Sf3a3, Rad52, Hprt, Snapc5, Ago4, Alyref, Eloa, Zwint, Pom121, Polr2d, Lig1, Aaas, Tmed2, Adrm1…
14	HALLMARK_CHOLESTEROL_HOMEOSTASIS	0.403721	0.531211	0.0187833	-0.439417	-1.05252	66	Pnrc1, S100a11, Actg1, Chka, Niban1, Gpx8, Lpl, Cpeb2, Ech1, Hmgcs1, Nfil3, Clu, Antxr2, Tnfrsf12a, Hmgcr, Cd9, Errfi1, Cyp51, Trp53inp1, Atxn2
15	HALLMARK_MTORC1_SIGNALING	0.368523	0.526462	0.0191841	-0.407848	-1.05603	191	Igfbp5, Hsp90b1, Cdkn1a, Ppia, Calr, Hspa5, Actr3, Gsk3b, Ppp1r15a, Ctsc, Sqstm1, Vldlr, Pik3r3, Hspa4, Hspd1, Psma3, Canx, Ube2d3, Acsl3, Eif2s2, Niban1, Skap2, Ifrd1, Psmb5, Bhlhe40, Cacybp, Atp2a2, Psmd12, Psmc6, Txnrd1, Hmgcs1, Gsr, Nfil3, Cct6a, Psmd14, Map2k3, Nampt, Prdx1, Gapdh, Add3, Hmgcr, Eno1, Slc6a6, Pdap1, Cd9, Tpi1, Cyp51, Adipor2, Stip1, Sord, Cops5, Mthfd2l, Actr2, Psmd13, Ddit3,…
16	HALLMARK_WNT_BETA_CATENIN_SIGNALING	0.395928	0.531211	0.019663	-0.475497	-1.07137	38	Wnt5b, Dkk1, Trp53, Adam17, Hdac2, Ppard, Rbpj, Numb, Notch1, Cul1, Csnk1e, Ncor2, Hey1, Jag1, Ptch1
17	HALLMARK_UV_RESPONSE_DN	0.343273	0.505027	0.0205408	-0.422921	-1.07403	135	Igfbp5, Ltbp1, Ptprm, Dlc1, Sdc2, Tgfbr3, Apbb2, Anxa2, Smad7, Fbln5, Pdgfrb, Runx1, Tgfbr2, Fhl2, Kalrn, Plpp3, Pdlim5, Vldlr, Atxn1, Atrx, Rnd3, Pik3r3, Notch2, Snai2, Igf1r, Cited2, Col3a1, Cdkn1b, Adgrl2, Nek7, Lpar1, Cdc42bpa, Ythdc1, Rbpms, Itgb3, Magi2, Mgll, Prkce, Akt3, Cdk13, Gja1, Spop, Syne1, Sri, Zmiz1, Bhlhe40, Lamc1, Dab2, Mt1, Nr3c1
18	HALLMARK_UV_RESPONSE_UP	0.292984	0.472554	0.0229837	-0.430023	-1.09424	139	Bmp2, Dnaja1, Mmp14, Btg1, Gls, Nfkbia, Junb, Nr4a1, Chka, Slc25a4, Tmbim6, Fos, Rhob, Sqstm1, Ctsl, Hnrnpu, Selenow, Fosb, Sod2, Amd1, Rrad, Shox2, Cxcl1, Eif2s3x, Irf1, Il6st, Fmo1, Ccnd3, Plcl1, Pdap1, Bcl2l11, Mrpl23, Casp3, Alas1, Stip1, Cdc5l, Furin
19	HALLMARK_SPERMATOGENESIS	0.312819	0.48878	0.0227035	-0.459187	-1.10284	68	Strbp, Ip6k1, Gsg1, Braf, Ezh2, Mast2, Jam3, Tle4, Pgs1, Dcc, Vdac3, Agfg1, Zc3h14, Mlf1, Stam2, Septin4, Mllt10, Lpin1, Hspa4l, Csnk2a2, Tsn, Gmcl1, Topbp1, Rpl39l, Prkar2a, Clpb
20	HALLMARK_PANCREAS_BETA_CELLS	0.343419	0.505027	0.0228596	-0.567019	-1.11283	14	Vdr, Mafb, Akt3, Pak3, Srp14, Isl1, Stxbp1, Elp4, Lmo2, Spcs1, Sec11a
21	HALLMARK_ADIPOGENESIS	0.208006	0.346676	0.028529	-0.435612	-1.12632	185	Apoe, Lifr, Lama4, Aplp2, Rreb1, Cox8a, Col4a1, Pdcd4, Ubc, Rtn3, Rnf11, Cd302, Mgll, Ywhag, Aldh2, Lpl, Ppm1b, Mylk, Ddt, Ak2, Angptl4, Ech1, G3bp2, Cavin1, Acox1, Ndufa5, Acadl, Dnajb9, Ifngr1, Gpx4, Por, Ccng2, Uqcr10, Uqcr11, Dhrs7, Sod1, Ghitm, Adipor2, Angpt1, Sowahc, Uqcrc1, Chuk, Riok3, Etfb, Qdpr, Scarb1, Echs1
22	HALLMARK_KRAS_SIGNALING_UP	0.134338	0.239889	0.0374462	-0.465377	-1.18223	136	Spp1, Bmp2, Epb41l3, Ank, Rabgap1l, Mafb, Ppp1r15a, Gng11, Scn1b, Spon1, Aldh1a2, Emp1, Dcbld2, Adam17, Ets1, Strn, Id2, Psmb8, Angptl4, Itga2, Tmem176b, Jup, Sox9, Hbegf, Prrx1, Wdr33, Vwa5a, Ccser2, Ptbp2, Crot, Hdac9, Nrp1, Tspan7, Plat, Tmem100
23	HALLMARK_E2F_TARGETS	0.103645	0.191936	0.0429359	-0.45895	-1.18667	185	Cdkn1a, Tubb5, Hmgb2, Nasp, H2az1, Rbbp7, Cdk4, Srsf2, Cdkn1b, Slbp, Trp53, Syncrip, Luc7l3, Nap1l1, Tra2b, Dek, Cks2, Ran, Ak2, Ezh2, Stmn1, Pcna, Paics, Smc6, Pnn, Dut, Rad21, Nudt21, Cse1l, Tmpo, Jpt1, Ube2s, Ipo7, Snrpb, Stag1, Nolc1, Ctcf, Lyar, Orc6, Pds5b, Dctpp1, Atad2, Pttg1, Eif2s1, Asf1a, Smc1a, Smc3, Top2a, Naa38, Cnot9, Prkdc, H2ax, Pa2g4, Rad50, Rpa1, Rfc1, Brms1l, Donson, Tfrc, Mki…
24	HALLMARK_REACTIVE_OXYGEN_SPECIES_PATHWAY	0.192801	0.332415	0.0315488	-0.5172	-1.18896	45	Ftl1, Junb, Txn1, Sod2, Txnrd1, Gsr, Ndufa6, Gpx4, Prdx1, Sod1, Ndufs2, Atox1, Mgst1, G6pdx, Hmox2, Oxsr1, Prnp, Pdlim1, Abcc1, Lamtor5
25	HALLMARK_XENOBIOTIC_METABOLISM	0.0780392	0.150075	0.0505748	-0.483357	-1.22996	139	Igfbp4, Esr1, Apoe, Tmbim6, Pdlim5, Pdk4, Man1a, Sertad1, Ptges3, Tnfrsf1a, Aldh2, Gabarapl1, Cbr1, Id2, Igf1, Ddt, Blvrb, Ech1, Gcnt2, Atp2a2, Il1r1, Tmem176b, Gsr, Pgrmc1, Jup, Psmb10, Pros1, Cyb5a, Acox1, Comt, Por, Csad, Slc6a6, Ppard, Fmo1, Slc35d1, Dhrs7, Crot, Alas1, Pgd, Fbln1, Bphl
26	HALLMARK_EPITHELIAL_MESENCHYMAL_TRANSITION	0.0490226	0.102606	0.0643557	-0.482082	-1.24376	178	Tnc, Serpine2, Spp1, Col12a1, Igfbp4, Cxcl12, Postn, Col6a3, Cd44, Sgcd, Ccn2, Basp1, Col6a2, Slit3, Cald1, Pmepa1, Gas1, Timp3, Fstl1, Mmp14, Tgfbr3, Gadd45b, Loxl1, Fbln5, Pdgfrb, Abi3bp, Fbn1, Dpysl3, Tpm1, Itgav, Htra1, Vcan, Vegfa, Itgb5, Vcam1, Dkk1, Slit2, Sfrp4, Rhob, Ecm1, Col4a1, Notch2, Fbn2, Mgp, Qsox1, Nt5e, Fermt2, Jun, Snai2, Nnmt, Col3a1, Tgm2, Itgb3, Efemp2, Col5a3, Vegfc, Gem, G…
27	HALLMARK_OXIDATIVE_PHOSPHORYLATION	0.0323994	0.0809985	0.0796703	-0.485818	-1.25884	197	Cox4i1, Slc25a4, Cox8a, Ndufa4, Pdk4, Cox7a2l, Atp5g2, Ndufc2, Atp5a1, Cox6b1, Hadha, Atp6v0c, Uqcrb, Atp5l, Ndufb3, Cox7c, Atp6v0b, Ldhb, Bax, Atp5j, Ndufb5, Ech1, Ndufb1, Mdh1, Ndufa6, Atp6v1g1, Cyb5a, Ndufa5, Ogdh, Hsd17b10, Uqcrh, Gpx4, Por, Atp5b, Acadsb, Vdac3, Uqcr10, Atp5c1, Ndufs7, Tcirg1, Glud1, Uqcr11, Ndufa3, Sdha, Atp6v1h, Alas1, Slc25a5, Cox17, Ndufa8, Atp5j2, Got2, Ndufs8, Polr2f, …
28	HALLMARK_ALLOGRAFT_REJECTION	0.0492508	0.102606	0.0650003	-0.506061	-1.27363	120	Npm1, Rpl9, Csf1, B2m, Rps3a1, Rps9, Egfr, Cd47, Rps19, Eif4g3, Ets1, Eif5a, Psmb10, H2-T23, Tapbp, Ifngr2, Ube2n, Ifngr1, Rpl39, Socs5, Ccnd3, Bcl10, Hdac9, Abi1, H2-Q7, Tgfb1, H2-M3, Degs1, Hif1a, Eif3j1, Elf4, Eif3d, Map3k7, Icam1, Ifnar2, Il7, Stat1, Flna, Fyb, Tap1, Socs1, Ccl19, Glmn, Dars, Tpd52
29	HALLMARK_ESTROGEN_RESPONSE_LATE	0.0362694	0.0863558	0.0758099	-0.503919	-1.28333	141	Igfbp4, Cxcl12, Cd44, Slc29a1, Fos, Car12, Foxc1, Fgfr3, Tpbg, Large1, Ccn5, Jak1, Pdcd4, Cxcl14, Egr3, Flnb, Aff1, Sgk1, Mdk, Id2, Blvrb, Rab31, Dlg5, Emp2, Nrip1, Abhd2, Bcl2, Chpt1, Arl3, Add3, Il6st, Cd9, Homer2, Mocs2, Myof, Slc24a3, Sord, Atp2b4, Frk, Dynlt3, Cox6c, Etfb, Mill2, Scarb1, Ncor2, Zfp36, Slc22a5
30	HALLMARK_P53_PATHWAY	0.0244551	0.0679309	0.0922972	-0.49784	-1.28484	179	Pdgfa, Bmp2, Zfp36l1, Btg1, Cdkn1a, Vdr, Pitpnc1, Fos, S100a10, Txnip, Ppp1r15a, Vamp8, Rpl18, Ier5, Ndrg1, App, Rnf19b, Jun, Fbxw7, Mxd4, Trp53, Rps27l, Rps12, H1f2, Hexim1, Rpl36, Fgf13, Mxd1, Ier3, Ctsd, Sdc1, Ldhb, Phlda3, Bax, Pcna, Tax1bp3, Cd81, Rrad, Fam162a, Mdm2, Plk2, Rack1, Hbegf, Tm4sf1, S100a4, Vwa5a, Sp1, Ccnd3, Slc35d1, Rchy1
31	HALLMARK_INFLAMMATORY_RESPONSE	0.0410887	0.0933834	0.0715673	-0.513105	-1.28851	116	Mmp14, Cdkn1a, Nfkbia, Pdpn, Csf1, Bst2, Tpbg, Adm, Osmr, Scn1b, Lpar1, Dcbld2, Itgb3, Mxd1, Sri, Gnai3, Atp2a2, Il1r1, Slc4a4, Tnfaip6, Nfkb1, Hbegf, Tapbp, Ifngr2, Nampt, Raf1, Irf1, Atp2b1, Nmi, Ly6e, Klf6, P2rx4, Abi1, Atp2c1, Gabbr1
32	HALLMARK_HYPOXIA	0.0116923	0.0404496	0.134647	-0.514018	-1.32371	173	Cp, Ccn2, Ackr3, Sdc2, Tiparp, Btg1, Anxa2, Pnrc1, Cdkn1a, Pam, Hspa5, Vegfa, Wsb1, Fos, Car12, Ppp1r15a, Egfr, Tpbg, Large1, Adm, Vldlr, Ccn5, Ndrg1, Ugp2, Rora, Ext1, Jun, Myh9, Cited2, Cdkn1b, Bnip3l, Csrp2, Tgm2, Ets1, Gpc4, Tgfb3, Ier3, Bhlhe40, Klf7, Mif, Mt1, Angptl4, Lxn, Nr3c1, Gcnt2, Fam162a, Klhl24, Maff, Cavin1, Nfil3, Bcl2, Ccn1, Ccng2, Gapdh, S100a4, Eno1, Slc6a6, Rbpj, Tpi1, Errfi1…
33	HALLMARK_ANGIOGENESIS	0.0616684	0.123337	0.0608321	-0.626609	-1.34618	26	Spp1, Postn, Pdgfa, Fstl1, Itgav, Vcan, Vegfa, Ptk2, App, Col3a1, Lpl, Lrpap1
34	HALLMARK_INTERFERON_ALPHA_RESPONSE	0.0244527	0.0679309	0.0943435	-0.548091	-1.34672	88	Ifitm3, Csf1, B2m, Ifitm2, Bst2, Ncoa7, Txnip, Psme1, Ifi27, Cd47, Elf1, Psma3, Irf2, Lgals3bp, Stat2, Isg15, Psmb8, Samd9l, Ogfr, Psme2, Irf9, Irf1, Psmb9, Nmi, Ly6e, Ifi35, Parp14, Nub1, Ifih1, Parp9, H2-Q7
35	HALLMARK_MITOTIC_SPINDLE	0.00398773	0.018126	0.232057	-0.532499	-1.37576	183	Wasl, Palld, Myo1e, Marcks, Rapgef6, Mid1, Nedd9, Pdlim5, Ccdc88a, Rock1, Actn4, Notch2, Flnb, Myh9, Ssh2, Dock4, Sptbn1, Vcl, Kif5b, Arhgef12, Cdc42bpa, Rictor, Hook3, Ckap5, Stau1, Ranbp9, Katna1, Tlk1, Pafah1b1, Ralbp1, Ophn1, Arhgap5, Pcm1, Rab3gap1, Akap13, Dst, Clip1, Sos1, Fgd6, Myh10, Net1, Ppp4r2, Cyth2, Dync1h1, Rabgap1, Wasf2, Dynll2, Pkd2, Arfgef1, Nf1, Bcl2l11, Pcgf5, Capzb, Abi1, Sp…
36	HALLMARK_ANDROGEN_RESPONSE	0.0110922	0.0404496	0.141073	-0.562238	-1.38368	91	Plpp1, Slc38a2, Pmepa1, Maf, Lifr, Ank, Selenop, B2m, Itgav, Myl12a, Actn1, Pdlim5, Ndrg1, Arid5b, Vapa, Acsl3, Ube2i, Sgk1, Dbi, Zmiz1, Steap4, Gnai3, Uap1, Hmgcs1, Zbtb10, Gsr, Adamts1, Abhd2, Dnajb9, Cdk6, Pias1, Hmgcr, Tmem50a, Ccnd3, Homer2, Hpgd
37	HALLMARK_COMPLEMENT	0.00362694	0.018126	0.245188	-0.548177	-1.39604	141	Mmp13, Timp2, Cp, Phex, Ctsb, Mmp14, Lamp2, Serping1, Dock9, Hspa5, Gnb2, Calm1, S100a13, Ctsc, Ctsl, Cpq, Ppp2cb, Cblb, Dock4, Kif2a, Irf2, Cebpb, Ctsd, Gnai3, Pla2g4a, Zeb1, Col4a2, Maff, Clu, Usp15, Gnb4, Rnf4, Akap10, Dusp5, Cxcl1, Gmfb, Raf1, Irf1, Csrp1, Psmb9
38	HALLMARK_G2M_CHECKPOINT	0.00194294	0.0107941	0.335069	-0.543348	-1.4035	182	Efna5, H2az2, Marcks, Top1, Sfpq, Nasp, Ncl, H2az1, Atrx, Hnrnpu, Notch2, Hspa8, Foxn3, Mnat1, Cdk4, Meis2, Srsf2, Prpf4b, Cdkn1b, Kif5b, Ythdc1, Cul3, Syncrip, Rps6ka5, Map3k20, Arid4a, Cbx1, Tra2b, Katna1, Cks2, G3bp1, Pafah1b1, Amd1, Ezh2, Stmn1, Ccnt1, Smarcc1, Mapk14, Ewsr1, Rad21, Ss18, Kmt5a, Mtf2, Tmpo, Jpt1, Ube2s, Hoxc10, Cul1, Stag1, Nolc1, Fancc, Tgfb1, Ctcf, Uck2, Hif1a, Orc6, Pds5b,…
39	HALLMARK_APICAL_SURFACE	0.0288462	0.0759109	0.0898203	-0.639778	-1.40895	31	Gas1, Efna5, Afap1l2, App, Adam10, Dcbld2, Hspb1, Ncoa6, Adipor2, Atp8b1, Sulf2
40	HALLMARK_TGF_BETA_SIGNALING	0.0128205	0.0404496	0.133463	-0.609742	-1.42326	52	Bmp2, Pmepa1, Smad7, Id3, Junb, Ppp1r15a, Skil, Rhoa, Ski, Ube2d3, Arid4b, Ppm1a, Sptbn1, Ppp1ca, Acvr1, Bmpr2, Id2, Rab31, Wwtr1, Smurf2, Fnta, Bmpr1a, Ifngr2, Id1, Hdac1, Smurf1, Furin, Nog, Xiap, Trim33, Tgfb1, Ncor2, Tjp1, Apc, Map3k7, Cdkn1c, Slc20a1
41	HALLMARK_APOPTOSIS	0.000728934	0.00520667	0.477271	-0.572166	-1.452	134	Timp2, Cd44, Ifitm3, Bmp2, Timp3, Dnaja1, Tgfbr3, Gadd45b, Smad7, Cdkn1a, Pdgfrb, Ank, Nedd9, Txnip, Hmgb2, Rhob, Rock1, Anxa1, Sqstm1, Pak1, Mcl1, Pdcd4, Ptk2, App, Egr3, Crebbp, Jun, Cdkn1b, Bnip3l, Emp1, Gpx1, Sod2, Ier3, Dpyd, Bax, Hspb1, Gsr, Ppp3r1, Clu, Cyld, Dnm1l, Tspo, Ifngr1, Add1, Gpx4, Tnfrsf12a, Irf1, Rara, Bcl2l11, Sod1, Bcl10, Casp3, Dnajc3, Sptan1, Plat, Xiap, H1f0, Ddit3, Bcap31…
42	HALLMARK_INTERFERON_GAMMA_RESPONSE	0.000405069	0.00337558	0.498493	-0.567533	-1.45821	164	Ifitm3, Btg1, Cdkn1a, Nfkbia, Serping1, B2m, Ifitm2, Bst2, H2-D1, Rapgef6, Txnip, Vcam1, Vamp8, Socs3, Psme1, Auts2, Ifi27, Nlrc5, Psma3, Arid5b, Stat3, Irf2, Samhd1, Sod2, Lgals3bp, Stat2, Rnf213, Isg15, Ncoa3, Sri, Psmb8, Peli1, Pla2g4a, Samd9l, Lats2, Ptpn1, Psmb10, Tnfaip6, Nfkb1, Tapbp, Ogfr, Psme2, Irf9, Nampt, Tnfaip2, Irf1, Psmb9, Nmi, Ly6e, Ifi35, Parp14, Casp3, Ifih1, H2-Q7, Tdrd7, H2-M…
43	HALLMARK_IL6_JAK_STAT3_SIGNALING	0.00591262	0.0246359	0.19671	-0.619392	-1.46688	59	Cd44, Csf1, Lepr, Socs3, Jun, Stat3, Osmr, A2m, Itgb3, Tnfrsf1a, Stat2, Il1r1, Ptpn1, Ptpn11, Il17ra, Ifngr2, Ifngr1, Irf9, Cxcl1, Tnfrsf12a, Irf1, Il13ra1, Il6st, Cd9, Stam2, Tgfb1, Ptpn2, Ltbr
44	HALLMARK_NOTCH_SIGNALING	0.0129439	0.0404496	0.135251	-0.670972	-1.47103	30	Tcf7l2, Maml2, Notch2, St3gal6, Skp1, Fbxw11, Hes1, Rbx1, Heyl, Ppard, Notch3, Aph1a, Notch1, Cul1, Wnt5a
45	HALLMARK_PI3K_AKT_MTOR_SIGNALING	0.000972052	0.00607533	0.477271	-0.608335	-1.49713	91	Hsp90b1, Cdkn1a, Calr, Plcb1, Actr3, Mapk1, Gsk3b, Egfr, Adcy2, Cfl1, Sqstm1, Ywhab, Pik3r3, Itpr2, Ube2d3, Cdk4, Cdkn1b, Arpc3, Ppp1ca, Cltc, Tnfrsf1a, Stat2, Rac1, Ptpn11, Map2k3, Ube2n, Plcg1, Cab39, Raf1, Smad2, Mapkap1, Ap2m1, Actr2, Pten, Ddit3, Tbk1
46	HALLMARK_MYC_TARGETS_V1	2.09076e-05	0.000348459	0.57561	-0.579371	-1.50246	199	Hsp90ab1, Hnrnpa2b1, Ppia, Npm1, Srsf7, Srsf3, Pabpc1, Serbp1, Hnrnpa3, Hnrnpc, Rpl18, Ywhaq, Rps10, Eif4g2, Hnrnpa1, H2az1, Rps6, Rps3, Hnrnpu, Hspd1, Set, Canx, Rps5, Psma7, Cdk4, Ptges3, Psmd1, Srsf2, Eif2s2, Ssb, Rpl6, Cnbp, Ifrd1, Ilf2, Syncrip, Nap1l1, Cct4, Tra2b, Dek, G3bp1, Ran, Rnps1, Cct2, Rsl1d1, Pcna, Snrpd3, Psmc6, Ube2l3, Rpl22, Hdac2, Impdh2, Rps2, Psma6, Rack1, Snrpg, Snrpd2, Sma…
47	HALLMARK_APICAL_JUNCTION	0.000166294	0.00166294	0.518848	-0.594857	-1.50959	134	Wasl, Dmp1, Actb, Fbn1, Evl, Itga9, Vcan, Ctnna1, Actg1, Exoc4, Actn1, Vcam1, Slit2, Lima1, Egfr, Actn4, Pik3r3, Ptk2, Myh9, Adamts5, Skap2, Vcl, Ctnnd1, Negr1, Map3k20, Mdk, Akt3, Myl12b, Parva, Arpc2, Cdk8, Ywhah, Msn, Cap1, Itga2, Jam3, Myh10, Pals1, Jup, Mapk14, Tspan4, Nectin1, Plcg1, Col16a1, Gtf2f1, Mpzl1, Rsu1, Nf1, Vasp, Shc1, Cdh11, Tial1, Tnfrsf11b, Rasa1, Rras, Cdh6, Myl9, Sdc3, Pten,…
48	HALLMARK_ESTROGEN_RESPONSE_EARLY	4.49216e-05	0.00056152	0.557332	-0.594638	-1.52071	151	Igfbp4, Cxcl12, Cd44, Nav2, Dlc1, Tiparp, Olfml3, Ar, Thsd4, Fhl2, Kazn, Fos, Car12, Foxc1, Tpbg, Mpped2, Ccn5, Elf1, Egr3, Flnb, Aff1, Igf1r, Tgm2, Gja1, Retreg1, Bhlhe40, Endod1, Blvrb, Hes1, Rab31, Nrip1, Abhd2, Svil, Bcl2, Med13l, Chpt1, Arl3, Add3, Rara, Il6st, Rhod, Myof, Slc24a3, Gab2, Rhobtb3, Frk, Dynlt3, Tmem164, Mast4, Mill2, Scarb1, Ncor2
49	HALLMARK_IL2_STAT5_SIGNALING	1.05464e-05	0.000263659	0.593325	-0.607556	-1.55375	151	Spp1, Plpp1, Cd44, Ifitm3, Bmp2, Myo1e, Col6a1, Wls, Gadd45b, Csf1, Phlda1, Huwe1, Itgav, Ahnak, Rabgap1l, Enpp1, Tnfsf11, Rhob, Plagl1, Ecm1, Ndrg1, Nt5e, Rora, Ctsz, Igf1r, Swap70, Tgm2, Emp1, Gabarapl1, Mxd1, Bmpr2, Ncoa3, Bhlhe40, Cd81, Serpinb6a, Smpdl3a, S100a1, Maff, Nfil3, Twsg1, Dennd5a, Ifngr1, Bcl2, Gpx4, Socs2, Ccnd3, Snx9, Cyfip1, Klf6, P2rx4, Casp3, Nrp1, Lclat1, Furin, Dcps, Nfkbiz
50	HALLMARK_TNFA_SIGNALING_VIA_NFKB	6.21793e-10	3.10897e-08	0.801216	-0.671964	-1.72808	167	Tnc, Cd44, Bmp2, Ackr3, Pmepa1, Tiparp, Btg1, Gadd45b, Pnrc1, Cdkn1a, Nfkbia, Csf1, Marcks, Phlda1, Junb, Nr4a1, Vegfa, Fos, Plpp3, Ppp1r15a, Rhob, Pdlim5, Socs3, Sqstm1, Mcl1, Ier5, Egr1, Rnf19b, Egr3, Jun, Nfat5, Ccnl1, Eif1, Fosb, Sod2, Sgk1, Gem, Cebpb, Ier2, Mxd1, Ier3, Id2, Bhlhe40, Klf2, Hes1, Zbtb10, Nfe2l2, Plk2, Tnfaip6, Maff, Nfil3, Nfkb1, Egr2, Hbegf, Map2k3, Dennd5a, Ifngr2, Dusp5, N…

## Sheet: Fig.4c
Value	Measure	Type
32.222	Height	aMEM
35.556	Height	aMEM
36.683	Height	aMEM
23.333	Height	aMEM
38.889	Height	aMEM
34.444	Height	aMEM
32.222	Height	aMEM
28.889	Height	aMEM
39.09	Height	aMEM
40	Height	aMEM
22.222	Height	TGF-b
20	Height	TGF-b
22.471	Height	TGF-b
15.556	Height	TGF-b
21.111	Height	TGF-b
20	Height	TGF-b
22.222	Height	TGF-b
15.021	Height	TGF-b
22.222	Height	TGF-b
18.889	Height	TGF-b

## Sheet: Fig.4e
Value	Measure	Type
34.384	Angle	aMEM
79.216	Angle	aMEM
149.14	Angle	aMEM
74.055	Angle	aMEM
178.603	Angle	aMEM
128.83	Angle	aMEM
175.41	Angle	aMEM
62.949	Angle	aMEM
152.676	Angle	aMEM
142.853	Angle	aMEM
39.094	Angle	TGF-b
43.025	Angle	TGF-b
51.483	Angle	TGF-b
36.209	Angle	TGF-b
49.304	Angle	TGF-b
45.418	Angle	TGF-b
52.125	Angle	TGF-b
52.696	Angle	TGF-b
45	Angle	TGF-b
34.384	Angle	TGF-b

[truncated: 20 more sheets: Fig.4g, Fig.5c, Fig.5d, Fig.5e, Fig.6e-h, Fig.6i,j, Fig.6k, Fig.6l-n, Fig.S2a, Fig.S3, Fig.S4b, Fig.S5c, Fig.S5f,h, Fig.S8, Fig.S9, Fig.S10a,b, Fig.S10c,d, Fig.S11a, Fig.S11d, Fig.S11f]
